# Supplementary material for: A mex3 homolog is required for differentiation during planarian stem cell lineage development
Source: eLife. 2015 Jun 26;4:e07025. doi: 10.7554/eLife.07025 (PMC4507787; doi:10.7554/eLife.07025)
Supplement: Supplementary file 1. — RNA-deep sequencing (RNAseq) from this study and previously published studies and analysis. Raw reads from RNAseq of fluorescence-activated cell sorting (FACS)-isolated X1 and X2 populations, lethally irradiated (60 Gray) whole worms (Irrad), and intact control worms (WTcontrols). Tab 2, transcripts identified using DESq as having enriched expression in the X1 population compared to irradiated animals, with adjusted p-value < 0.001. Tab 4, transcripts identified using DESq as having enriched expression in the X2 population compared to irradiated animals, with adjusted p-value < 0.01. DOI: http://dx.doi.org/10.7554/eLife.07025.023 [file elife07025s001.xlsx]

## Sheet: X1 CPMs
name	Labbe, et al., 2012 X1-1 CPM + 1	Labbe, et al., 2012 X1-2 CPM + 1	Zhu, et al., 2015 X1-3 CPM +1
SmedASXL_024712	1.1499	1.20648	1.1697
SmedASXL_072404	1.59959	1.36134	1.29311
SmedASXL_048300	1.1499	1.05162	1.15427
SmedASXL_024174	1.34976	1.20648	1.32396
SmedASXL_058409	1.04997	1	1.07713
SmedASXL_020698	1.04997	1	1.12342
SmedASXL_025186	1.84942	1.92915	1.64793
SmedASXL_071960	1.34976	1.56782	1.66336
SmedASXL_042282	1.4497	1.82592	1.53994
SmedASXL_077179	4.0979	4.665	4.76416
SmedASXL_033540	1.2998	1.10324	1.15427
SmedASXL_039267	1	1.05162	1.01543
SmedASXL_058888	1.1499	1.15486	1.26226
SmedASXL_063608	1.94936	2.03239	1.50909
SmedASXL_062276	1	1.05162	1.06171
SmedASXL_009627	1.94936	1.61944	2.01817
SmedASXL_076650	1.4497	1.20648	1.30854
SmedASXL_048976	1	1.20648	1.03085
SmedASXL_050726	5.24712	4.56176	6.12172
SmedASXL_007115	19.4375	18.241	25.2356
SmedASXL_047359	3.74814	2.70345	3.62257
SmedASXL_072616	1.89939	1.82592	2.4347
SmedASXL_016254	3.69817	4.45852	6.78508
SmedASXL_056281	1.04997	1	1
SmedASXL_066319	1.1499	1.10324	1.20055
SmedASXL_022098	1	1.05162	1.03085
SmedASXL_048402	1.59959	1.67106	1.03085
SmedASXL_017368	61.1592	62.1177	52.6183
SmedASXL_079149	1.59959	1.82592	2.0336
SmedASXL_033388	1.04997	1.05162	1.07713
SmedASXL_028842	1.04997	1	1
SmedASXL_067405	1.89939	1.98077	2.18787
SmedASXL_080966	1.19986	1.20648	1.03085
SmedASXL_016961	1.59959	1.5162	1.69421
SmedASXL_028086	1	1	1.09256
SmedASXL_035298	1.69953	1.41296	1.58622
SmedASXL_081617	1.24983	1.2581	1.4011
SmedASXL_005039	1.04997	1	1.01543
SmedASXL_012117	213.256	207.995	176.666
SmedASXL_040495	1.04997	1	1.04628
SmedASXL_016870	15.1404	14.6792	13.6809
SmedASXL_075715	1.34976	1.46458	1.35482
SmedASXL_067961	1.24983	1.10324	1.15427
SmedASXL_040089	1.19986	1	1.10799
SmedASXL_034937	1.04997	1.2581	1.03085
SmedASXL_025206	1.54963	1.41296	1.53994
SmedASXL_052343	1.34976	1.20648	1.57079
SmedASXL_050318	1.34976	1.15486	1.10799
SmedASXL_000969	1.09993	1	1.12342
SmedASXL_005885	1.49966	1.61944	1.66336
SmedASXL_057659	1	1	1
SmedASXL_069636	1.04997	1.10324	1.1697
SmedASXL_076647	2.29912	2.54859	1.83305
SmedASXL_049329	1	1.10324	1.09256
SmedASXL_043279	1.09993	1.41296	1.12342
SmedASXL_062422	1.34976	1.36134	1.27768
SmedASXL_068670	1.39973	1.2581	1.4011
SmedASXL_007094	67.2551	68.8283	80.3713
SmedASXL_010778	26.5827	26.3453	26.4852
SmedASXL_067710	1.39973	1.5162	1.24683
SmedASXL_074534	1.64956	1.61944	2.2033
SmedASXL_060393	1.59959	1.30972	1.33939
SmedASXL_067979	1.1499	1.15486	1.03085
SmedASXL_002173	61.5589	59.7949	57.4007
SmedASXL_068307	1.4497	1.87754	2.28043
SmedASXL_031422	1.04997	1	1.01543
SmedASXL_072348	3.7981	4.76824	4.60989
SmedASXL_072468	8.49492	7.60732	7.71069
SmedASXL_024763	1.59959	1.10324	1.24683
SmedASXL_004027	1.04997	1	1.07713
SmedASXL_058276	1.2998	1.05162	1.04628
SmedASXL_076460	5.64685	5.85225	9.8396
SmedASXL_053257	1.1499	1.46458	1.60165
SmedASXL_050431	1	1	1.01543
SmedASXL_057201	1	1.05162	1
SmedASXL_037737	1.1499	1.05162	1.01543
SmedASXL_011928	81.9451	80.546	69.2639
SmedASXL_072587	1.09993	1.2581	1.10799
SmedASXL_071200	1.2998	1	1.32396
SmedASXL_035009	1	1.05162	1.01543
SmedASXL_064497	1.04997	1.10324	1.1697
SmedASXL_005114	19.6873	19.5315	21.0087
SmedASXL_031487	1.04997	1	1.01543
SmedASXL_005893	5.84671	6.00711	6.64624
SmedASXL_014460	79.4968	78.7909	77.9493
SmedASXL_077737	2.79878	3.58099	3.02092
SmedASXL_042413	1.04997	1	1.06171
SmedASXL_003734	1	1.15486	1.03085
SmedASXL_069314	1	1	1.01543
SmedASXL_025212	1	1.05162	1.06171
SmedASXL_028777	1	1	1.01543
SmedASXL_081129	1.04997	1	1.03085
SmedASXL_028374	1.09993	1.10324	1.10799
SmedASXL_018147	7.89532	8.74296	4.48647
SmedASXL_043054	1	1	1
SmedASXL_001037	1	1.05162	1.03085
SmedASXL_053259	1.09993	1.2581	1.10799
SmedASXL_076527	5.74678	5.49092	8.12722
SmedASXL_064442	1.1499	1.05162	1.2314
SmedASXL_082516	1	1.05162	1.09256
SmedASXL_070394	1.19986	1.15486	1.18512
SmedASXL_032162	1.04997	1.15486	1.38567
SmedASXL_011672	12.1924	10.7045	11.9839
SmedASXL_057915	1.04997	1	1.07713
SmedASXL_047362	1	1	1
SmedASXL_064182	1.94936	1.61944	1.60165
SmedASXL_006015	229.545	236.696	228.932
SmedASXL_033082	2.04929	1.87754	1.87933
SmedASXL_082113	1	1.05162	1.01543
SmedASXL_049196	1.04997	1	1.01543
SmedASXL_072748	1.59959	1.61944	1.41653
SmedASXL_036649	1	1.05162	1
SmedASXL_017484	24.634	24.7451	32.7177
SmedASXL_036314	1	1.05162	1.01543
SmedASXL_065308	1.19986	1.10324	1.06171
SmedASXL_080402	1.09993	1.05162	1.09256
SmedASXL_072142	2.94868	2.49697	2.32671
SmedASXL_032743	1.1499	1.30972	1.15427
SmedASXL_074144	1.54963	1.5162	1.46281
SmedASXL_002323	6.896	7.5557	8.9757
SmedASXL_008465	1.84942	1.87754	1.43195
SmedASXL_013272	12.5921	12.6144	11.3206
SmedASXL_030117	1	1.05162	1.03085
SmedASXL_001424	1	1.05162	1.04628
SmedASXL_013432	16.4395	14.4727	16.4423
SmedASXL_005304	1.04997	1	1.01543
SmedASXL_038154	1.64956	1.7743	1.69421
SmedASXL_064405	1.24983	1.30972	1.10799
SmedASXL_073223	1.74949	1.41296	1.20055
SmedASXL_008054	25.0837	26.9131	36.127
SmedASXL_075202	1.09993	1	1.01543
SmedASXL_059931	1	1.05162	1
SmedASXL_005607	15.9898	16.744	15.6555
SmedASXL_004066	1	1.05162	1.03085
SmedASXL_011706	4.44766	3.99394	7.04734
SmedASXL_002658	1.59959	1.82592	1.84848
SmedASXL_071029	1.64956	1.30972	1.46281
SmedASXL_053433	1.04997	1.10324	1.01543
SmedASXL_044736	1.19986	1.2581	1.2314
SmedASXL_047113	1	1	1
SmedASXL_009677	37.5252	40.7988	37.6543
SmedASXL_018630	229.895	224.978	217.038
SmedASXL_040284	1.09993	1.10324	1.1697
SmedASXL_077443	14.9405	16.4859	17.1519
SmedASXL_046726	1.1499	1.2581	1.37025
SmedASXL_074033	1.84942	2.03239	1.57079
SmedASXL_004067	5.24712	6.83303	3.73056
SmedASXL_012766	22.8852	20.9252	22.9987
SmedASXL_018670	388.887	386.702	392.519
SmedASXL_047714	1.04997	1	1
SmedASXL_061315	11.2431	9.00106	20.7773
SmedASXL_049679	1	1.05162	1.06171
SmedASXL_019001	143.304	137.741	142.696
SmedASXL_034169	1.04997	1.05162	1.15427
SmedASXL_075479	1.54963	1.67106	1.47823
SmedASXL_009280	13.7414	16.1762	20.6384
SmedASXL_044140	1.04997	1	1.04628
SmedASXL_035737	1.04997	1	1.03085
SmedASXL_029073	1	1	1
SmedASXL_041478	1.1499	1.10324	1.07713
SmedASXL_030108	1	1.05162	1
SmedASXL_011148	10.2937	9.41401	11.8914
SmedASXL_024382	1	1	1
SmedASXL_015096	4.29776	3.58099	3.93111
SmedASXL_057202	1	1	1.03085
SmedASXL_012014	1.04997	1	1.04628
SmedASXL_045994	1.1499	1.05162	1.20055
SmedASXL_076198	1.4497	1.72268	1.94104
SmedASXL_038566	1.09993	1.10324	1.10799
SmedASXL_036437	1.24983	1.10324	1.18512
SmedASXL_072507	2.39905	2.54859	1.57079
SmedASXL_058586	1.2998	1.20648	1.13884
SmedASXL_064555	1.2998	1.2581	1.15427
SmedASXL_051191	1.04997	1.05162	1.12342
SmedASXL_080451	1.1499	1.05162	1.07713
SmedASXL_065699	1.09993	1.20648	1.15427
SmedASXL_065779	1.19986	1.20648	1.46281
SmedASXL_018993	471.431	471.617	393.645
SmedASXL_078094	1	1	1
SmedASXL_008945	31.5793	32.6945	33.7667
SmedASXL_075981	1.1499	1.20648	1.07713
SmedASXL_015757	1.24983	1.10324	1.2314
SmedASXL_007168	1.79946	1.67106	1.60165
SmedASXL_079685	1.09993	1.10324	1.18512
SmedASXL_039820	1	1.05162	1.03085
SmedASXL_019968	1.2998	1.30972	1.37025
SmedASXL_068226	1.2998	1.41296	1.12342
SmedASXL_041896	1.04997	1.30972	1.10799
SmedASXL_074821	1.2998	1.41296	1.30854
SmedASXL_000068	1.54963	1.67106	1.72506
SmedASXL_007747	1.34976	1.41296	1.1697
SmedASXL_006245	25.2835	25.8291	26.8709
SmedASXL_006186	1.09993	1.05162	1.06171
SmedASXL_006311	6.59621	7.24599	9.23795
SmedASXL_042542	1.09993	1.15486	1.06171
SmedASXL_059430	1.04997	1.10324	1.04628
SmedASXL_052910	1.19986	1.2581	1.18512
SmedASXL_011945	1.94936	2.03239	1.83305
SmedASXL_010012	1.54963	1.46458	1.78677
SmedASXL_080280	1	1.05162	1.03085
SmedASXL_024448	1	1.20648	1.21598
SmedASXL_055465	1	1.05162	1.04628
SmedASXL_030188	1.39973	1.30972	1.37025
SmedASXL_021808	1.2998	1.2581	1.21598
SmedASXL_058201	1.79946	1.87754	1.74049
SmedASXL_031359	1	1.10324	1.04628
SmedASXL_003283	1.74949	1.92915	1.18512
SmedASXL_011424	1.1499	1.20648	1.1697
SmedASXL_079437	1.2998	1.15486	1.24683
SmedASXL_071132	1.1499	1.20648	1.1697
SmedASXL_078838	1.49966	1.15486	1.33939
SmedASXL_077133	1	1.05162	1.01543
SmedASXL_043154	1	1.05162	1.03085
SmedASXL_069861	1.2998	1.5162	1.30854
SmedASXL_024661	1	1.10324	1
SmedASXL_025314	1	1.05162	1.04628
SmedASXL_030326	1.19986	1.10324	1.01543
SmedASXL_043476	1.04997	1.20648	1.03085
SmedASXL_040267	1.1499	1	1
SmedASXL_072956	1.4497	1.46458	1.53994
SmedASXL_057348	1.34976	1.15486	1.30854
SmedASXL_055915	1	1	1
SmedASXL_048343	1	1.10324	1
SmedASXL_000573	1	1.05162	1.01543
SmedASXL_033690	1	1.05162	1.09256
SmedASXL_060890	1.04997	1	1
SmedASXL_023591	1.09993	1	1.03085
SmedASXL_004633	1.34976	1.30972	1.61708
SmedASXL_035775	3.34841	3.01317	3.88483
SmedASXL_003690	1.09993	1.36134	1.13884
SmedASXL_070961	1.54963	1.30972	1.26226
SmedASXL_033903	1	1	1
SmedASXL_066374	1.1499	1.15486	1.10799
SmedASXL_051585	1.1499	1.05162	1.15427
SmedASXL_028647	1.34976	1.2581	1.21598
SmedASXL_081208	1.09993	1.20648	1.66336
SmedASXL_047116	1.09993	1.10324	1.13884
SmedASXL_062796	1	1	1.01543
SmedASXL_069979	1.2998	1.2581	1.83305
SmedASXL_015130	1.09993	1.05162	1.03085
SmedASXL_038936	1	1	1.04628
SmedASXL_045717	1.24983	1.2581	1.07713
SmedASXL_006445	82.8945	83.9529	113.555
SmedASXL_056697	1.24983	1.36134	1.13884
SmedASXL_049686	1.04997	1	1.07713
SmedASXL_030645	2.49898	2.29049	1.69421
SmedASXL_063831	1.49966	1.56782	1.4011
SmedASXL_065017	1.04997	1	1.04628
SmedASXL_069376	1.09993	1.2581	1.21598
SmedASXL_083123	1.09993	1.15486	1.01543
SmedASXL_049618	1	1.05162	1.01543
SmedASXL_070409	2.04929	2.23887	1.94104
SmedASXL_029540	1	1	1.10799
SmedASXL_052447	1.24983	1.20648	1.09256
SmedASXL_022506	1.09993	1	1.01543
SmedASXL_076116	1	1.05162	1.01543
SmedASXL_035327	1.1499	1.2581	1.1697
SmedASXL_004698	1	1.05162	1.01543
SmedASXL_073620	1.09993	1.5162	1.06171
SmedASXL_029138	1.04997	1	1
SmedASXL_045633	1.19986	1.30972	1.10799
SmedASXL_078345	1.04997	1.10324	1.21598
SmedASXL_063172	2.04929	2.13563	2.34214
SmedASXL_046073	1	1	1.04628
SmedASXL_076380	2.24915	1.82592	2.06445
SmedASXL_059671	1.19986	1.10324	1.47823
SmedASXL_018395	5.14719	5.49092	5.39666
SmedASXL_068706	3.84807	4.25204	3.34489
SmedASXL_003885	2500.75	2502.85	2365.32
SmedASXL_060061	1.94936	2.39373	2.00275
SmedASXL_054942	1	1.15486	1
SmedASXL_019697	19.7873	18.8604	16.1029
SmedASXL_009329	40.873	47.7158	51.2608
SmedASXL_024852	1	1.05162	1
SmedASXL_060382	2.74881	2.65183	2.54269
SmedASXL_030394	1.1499	1.05162	1.07713
SmedASXL_044078	1	1.05162	1
SmedASXL_038815	1	1	1.03085
SmedASXL_065520	2.64888	3.11641	1.27768
SmedASXL_046346	1.04997	1.10324	1.03085
SmedASXL_018125	3.54827	4.1488	2.49641
SmedASXL_016414	1.19986	1.10324	1.15427
SmedASXL_044406	1.04997	1.10324	1.10799
SmedASXL_033066	1.04997	1.10324	1.10799
SmedASXL_041987	1.04997	1	1
SmedASXL_003776	52.665	53.807	65.4998
SmedASXL_045873	1	1.15486	1.09256
SmedASXL_041423	1.1499	1.41296	1.09256
SmedASXL_048344	1.04997	1	1.06171
SmedASXL_001197	5.19715	5.28444	2.97464
SmedASXL_081066	1.04997	1.05162	1.18512
SmedASXL_056557	1.39973	1.10324	1.43195
SmedASXL_015961	7.39566	6.72979	8.96027
SmedASXL_052585	1.1499	1.10324	1.15427
SmedASXL_079163	1	1.05162	1.03085
SmedASXL_034817	1.59959	1.30972	1.26226
SmedASXL_013343	2.04929	1.98077	2.14159
SmedASXL_036669	1.24983	1	1.04628
SmedASXL_079776	1.04997	1	1.06171
SmedASXL_064335	1.99932	1.46458	1.43195
SmedASXL_054480	1	1.05162	1
SmedASXL_025595	1	1.10324	1.10799
SmedASXL_036847	1.09993	1.05162	1.07713
SmedASXL_000833	1.1499	1.05162	1.13884
SmedASXL_013210	40.3733	42.7087	51.3996
SmedASXL_036794	1.04997	1	1
SmedASXL_033457	1	1.05162	1.01543
SmedASXL_067746	1.49966	1.46458	1.69421
SmedASXL_060527	2.14922	1.92915	2.18787
SmedASXL_021522	1.2998	1.2581	1.44738
SmedASXL_064262	1.34976	1.20648	1.13884
SmedASXL_009213	27.9317	26.5001	26.4389
SmedASXL_048571	1	1.10324	1.07713
SmedASXL_041185	1.69953	1.72268	1.43195
SmedASXL_036198	1.09993	1.20648	1.13884
SmedASXL_078516	1.79946	2.49697	2.265
SmedASXL_005987	678.141	671.798	585.756
SmedASXL_082449	1	1.05162	1.07713
SmedASXL_016115	1.19986	1.2581	1.10799
SmedASXL_043884	1.04997	1	1.07713
SmedASXL_032038	1.04997	1.15486	1.15427
SmedASXL_065379	15.3403	16.1246	20.0059
SmedASXL_023903	1.04997	1.05162	1.12342
SmedASXL_066286	1.24983	1.15486	1.1697
SmedASXL_025197	1.09993	1	1
SmedASXL_029202	1.49966	1.2581	1.2314
SmedASXL_004245	1.39973	1.41296	1.41653
SmedASXL_057277	1	1	1.01543
SmedASXL_026546	1.04997	1	1.01543
SmedASXL_010545	37.9749	34.8625	69.2639
SmedASXL_072235	1.09993	1.10324	1.09256
SmedASXL_017002	15.2403	14.4727	16.7817
SmedASXL_057543	1	1.20648	1.01543
SmedASXL_077863	2.19919	1.92915	2.31128
SmedASXL_069066	3.34841	3.11641	3.2986
SmedASXL_076784	1.64956	1.61944	1.41653
SmedASXL_028828	1.34976	1.20648	1.44738
SmedASXL_020581	1.04997	1.05162	1
SmedASXL_042082	1	1.10324	1.09256
SmedASXL_073602	1.2998	1.15486	1.13884
SmedASXL_013143	89.1402	89.3213	99.9017
SmedASXL_049910	1.09993	1.15486	1.13884
SmedASXL_060059	1.24983	1.05162	1.21598
SmedASXL_047880	1.09993	1.10324	1.09256
SmedASXL_039835	1.74949	1.56782	1.13884
SmedASXL_017229	235.891	231.74	194.422
SmedASXL_053414	1	1	1
SmedASXL_062543	4.34773	4.4069	6.15258
SmedASXL_013875	1.64956	1.56782	1.50909
SmedASXL_033027	1	1	1
SmedASXL_020062	1	1	1.03085
SmedASXL_012330	27.3321	26.655	27.4725
SmedASXL_010240	1.84942	1.92915	1.95647
SmedASXL_023916	1.09993	1	1
SmedASXL_052200	6.59621	8.0719	9.05283
SmedASXL_072902	2.64888	2.54859	3.34489
SmedASXL_028283	1.4497	1.36134	1.20055
SmedASXL_046758	1.39973	1.61944	1.66336
SmedASXL_076787	1.19986	1.41296	1.15427
SmedASXL_064719	1.34976	1.56782	1.77134
SmedASXL_062642	2.14922	1.87754	1.92561
SmedASXL_006516	16.1897	14.163	17.3833
SmedASXL_074804	1.34976	1.2581	1.06171
SmedASXL_034451	1.4497	1.15486	1.58622
SmedASXL_069134	1.34976	1.20648	1.27768
SmedASXL_074281	3.24848	2.90993	1.49366
SmedASXL_012178	1.19986	1.05162	1.01543
SmedASXL_055412	1.19986	1.46458	1.49366
SmedASXL_051908	1105.25	1077.43	789.792
SmedASXL_075933	1.09993	1	1.03085
SmedASXL_036580	1.34976	1.30972	1.69421
SmedASXL_015523	2.79878	2.96155	3.31403
SmedASXL_082359	1.04997	1	1.09256
SmedASXL_049035	1.04997	1	1.09256
SmedASXL_002253	1.2998	1.61944	1.2314
SmedASXL_069706	1.94936	1.36134	2.23415
SmedASXL_001075	1.49966	1.67106	1.64793
SmedASXL_077953	2.79878	2.90993	2.32671
SmedASXL_025947	1.74949	1.30972	1.66336
SmedASXL_018285	1.34976	1.5162	1.24683
SmedASXL_030952	1.69953	1.92915	2.11074
SmedASXL_025222	1.2998	1.10324	1.20055
SmedASXL_005876	1.4497	1.46458	1.4011
SmedASXL_083292	1	1	1.01543
SmedASXL_063471	1	1.05162	1.03085
SmedASXL_027754	1.09993	1.10324	1.09256
SmedASXL_068175	1	1.05162	1.03085
SmedASXL_070308	2.94868	3.73584	3.54543
SmedASXL_008143	4.04793	4.20042	3.57629
SmedASXL_067702	1.1499	1	1.03085
SmedASXL_029785	1.04997	1	1.04628
SmedASXL_020139	1	1	1.10799
SmedASXL_042299	4.44766	5.4393	2.99007
SmedASXL_006669	1243.06	1258.51	1327.67
SmedASXL_062143	1.1499	1.2581	1.21598
SmedASXL_042947	1.19986	1.20648	1.58622
SmedASXL_053237	1	1	1.06171
SmedASXL_055851	1.04997	1	1.09256
SmedASXL_047339	1	1.15486	1.01543
SmedASXL_057039	1.04997	1	1.04628
SmedASXL_010719	1.19986	1.46458	1.41653
SmedASXL_066662	1.24983	1.05162	1.24683
SmedASXL_018889	2.19919	2.23887	1.32396
SmedASXL_053266	1.04997	1.20648	1.27768
SmedASXL_025320	1.04997	1	1.03085
SmedASXL_041824	1	1.05162	1
SmedASXL_036986	1.1499	1.05162	1.04628
SmedASXL_039117	1	1	1.03085
SmedASXL_017766	1.94936	2.49697	2.41927
SmedASXL_040114	1	1.05162	1.01543
SmedASXL_008599	1.09993	1	1
SmedASXL_013233	35.8764	36.5144	30.3573
SmedASXL_017136	11.8426	11.3239	10.7344
SmedASXL_026077	1.4497	1.61944	2.28043
SmedASXL_047718	1	1.05162	1.01543
SmedASXL_037216	1.04997	1.10324	1.07713
SmedASXL_043381	1	1	1
SmedASXL_011602	9.54421	10.0851	13.0638
SmedASXL_022923	1.04997	1	1.18512
SmedASXL_083271	1.04997	1	1
SmedASXL_023305	1.04997	1	1.09256
SmedASXL_009613	35.7265	37.65	40.6008
SmedASXL_038455	1.04997	1.15486	1.18512
SmedASXL_031887	1.04997	1	1.03085
SmedASXL_011568	8.59485	8.22676	9.33051
SmedASXL_012712	51.166	58.1946	55.4569
SmedASXL_063017	1	1.05162	1
SmedASXL_039229	1	1.05162	1
SmedASXL_001988	1.04997	1	1
SmedASXL_008327	344.217	342.413	323.545
SmedASXL_049442	1.04997	1.05162	1.09256
SmedASXL_013199	1.09993	1.15486	1.10799
SmedASXL_056533	1.24983	1.05162	1.07713
SmedASXL_010497	14.5408	14.5244	18.6946
SmedASXL_004801	58.7608	61.9113	73.676
SmedASXL_066097	1.24983	1.05162	1.18512
SmedASXL_043150	1	1.10324	1.03085
SmedASXL_038879	1	1	1
SmedASXL_014941	9.04454	10.3432	11.3823
SmedASXL_011401	1.79946	1.98077	2.2033
SmedASXL_034362	1	1	1.01543
SmedASXL_071737	1.09993	1.05162	1.15427
SmedASXL_078444	1.09993	1.10324	1.30854
SmedASXL_059034	1.1499	1	1.04628
SmedASXL_079643	1.04997	1.10324	1.13884
SmedASXL_016990	1.34976	1.72268	1.95647
SmedASXL_039655	1	1	1
SmedASXL_038564	1.09993	1.10324	1.10799
SmedASXL_042371	1.04997	1.05162	1.06171
SmedASXL_043686	1.04997	1.05162	1.15427
SmedASXL_033113	1.04997	1	1
SmedASXL_070826	1.04997	1.20648	1.10799
SmedASXL_015341	26.3328	25.0032	28.8609
SmedASXL_044565	1.1499	1.05162	1.01543
SmedASXL_019774	1.79946	1.92915	1.60165
SmedASXL_007458	1.89939	1.72268	1.74049
SmedASXL_050871	1.04997	1.05162	1.1697
SmedASXL_055907	1.1499	1.30972	1.20055
SmedASXL_019552	32.4287	27.6358	31.2521
SmedASXL_067472	1.59959	1.36134	1.44738
SmedASXL_062338	1.24983	1.5162	1.33939
SmedASXL_004417	1.04997	1	1.01543
SmedASXL_037486	1.04997	1.05162	1.01543
SmedASXL_022380	1.04997	1.05162	1.06171
SmedASXL_009278	1.19986	1.10324	1.07713
SmedASXL_013468	8.49492	8.94944	8.08094
SmedASXL_036484	1	1	1
SmedASXL_072863	1	1.05162	1.01543
SmedASXL_013721	102.031	104.704	84.3206
SmedASXL_076104	1.1499	1.05162	1.20055
SmedASXL_025293	1.2998	1.46458	1.21598
SmedASXL_012867	1.59959	1.5162	1.4011
SmedASXL_003952	1.34976	1.10324	1.32396
SmedASXL_060226	1.09993	1.10324	1.13884
SmedASXL_007864	1.19986	1.41296	1.15427
SmedASXL_001221	12.742	12.5628	9.36137
SmedASXL_046583	1.1499	1.10324	1.21598
SmedASXL_030678	1.04997	1	1.01543
SmedASXL_036060	1.19986	1.05162	1.10799
SmedASXL_068131	1	1	1.04628
SmedASXL_074510	4.04793	3.32289	2.4347
SmedASXL_074035	1	1	1.07713
SmedASXL_062968	1.09993	1.05162	1.04628
SmedASXL_043938	1.04997	1	1.04628
SmedASXL_061152	1.1499	1.15486	1.04628
SmedASXL_052191	2.69885	3.27127	4.14708
SmedASXL_070745	1.34976	1.36134	1.38567
SmedASXL_040185	1.19986	1.10324	1.20055
SmedASXL_070309	1.59959	1.56782	1.52451
SmedASXL_076041	1.79946	1.56782	1.8022
SmedASXL_028669	1.24983	1.20648	1.1697
SmedASXL_010813	69.0039	66.7119	70.3901
SmedASXL_056871	1.24983	1.15486	1.07713
SmedASXL_012421	1.2998	1.05162	1.24683
SmedASXL_028963	1	1.10324	1.04628
SmedASXL_024651	1.19986	1	1.07713
SmedASXL_015188	6.34637	5.38768	5.27325
SmedASXL_038015	1.04997	1.10324	1.04628
SmedASXL_018425	3.39837	3.32289	3.97739
SmedASXL_067908	1.34976	1.46458	1.55537
SmedASXL_025847	1	1	1
SmedASXL_068428	1.69953	1.46458	1.26226
SmedASXL_060765	1.1499	1.2581	1.03085
SmedASXL_072703	1	1	1.10799
SmedASXL_025122	1.2998	1.5162	1.30854
SmedASXL_045038	1.04997	1.20648	1.10799
SmedASXL_059463	1.09993	1.2581	1.13884
SmedASXL_010796	32.9283	35.9465	29.8637
SmedASXL_002403	1	1.05162	1.03085
SmedASXL_015720	4.2478	4.61338	4.05452
SmedASXL_002373	1.1499	1.46458	1.13884
SmedASXL_024055	1.34976	1.05162	1.09256
SmedASXL_081667	1	1.15486	1.04628
SmedASXL_006657	45.22	44.2573	58.7582
SmedASXL_018304	6.94597	6.47169	7.09362
SmedASXL_070588	1.34976	1.2581	1.26226
SmedASXL_030126	1.04997	1.15486	1.12342
SmedASXL_056061	4.34773	4.30366	3.76141
SmedASXL_067022	1.04997	1	1
SmedASXL_078987	1.04997	1.10324	1.06171
SmedASXL_021858	1	1.05162	1.03085
SmedASXL_016802	1.84942	1.98077	1.81762
SmedASXL_082509	1.09993	1.05162	1.10799
SmedASXL_064352	1.09993	1	1.03085
SmedASXL_060362	1.09993	1.15486	1.24683
SmedASXL_067150	1.39973	1.41296	1.29311
SmedASXL_044593	1.19986	1.20648	1.03085
SmedASXL_016766	13.6914	13.6984	14.8379
SmedASXL_001802	5.99661	6.00711	6.02916
SmedASXL_073677	2.49898	4.09718	2.97464
SmedASXL_030491	1	1	1
SmedASXL_010530	29.4307	27.739	29.5243
SmedASXL_016269	1.99932	2.18725	1.64793
SmedASXL_014555	3.49831	3.83908	4.57904
SmedASXL_021036	1	1.05162	1.04628
SmedASXL_028943	1.09993	1.05162	1.03085
SmedASXL_072295	1.04997	1	1.07713
SmedASXL_018200	7.79539	7.91704	7.09362
SmedASXL_017020	65.3064	65.473	56.0122
SmedASXL_064644	1.2998	1.15486	1.30854
SmedASXL_067042	1.04997	1	1.04628
SmedASXL_056569	1.09993	1.05162	1.07713
SmedASXL_006478	3.34841	3.06479	3.6997
SmedASXL_026125	1.09993	1.20648	1.1697
SmedASXL_073596	1.09993	1.05162	1
SmedASXL_023320	1	1.05162	1
SmedASXL_069452	1.09993	1	1.03085
SmedASXL_077010	3.09858	3.06479	2.21872
SmedASXL_067039	1.79946	1.7743	1.92561
SmedASXL_070466	1	1.05162	1.12342
SmedASXL_060814	1.09993	1	1.15427
SmedASXL_019159	44.7204	45.1865	47.0338
SmedASXL_075785	1.04997	1	1.09256
SmedASXL_043942	1.04997	1	1.03085
SmedASXL_033362	1.34976	1.20648	1.04628
SmedASXL_029924	1.09993	1.05162	1.07713
SmedASXL_076916	1.59959	1.61944	1.69421
SmedASXL_015576	35.1768	31.7137	44.9203
SmedASXL_069755	1.24983	1.30972	1.27768
SmedASXL_025271	1.04997	1	1.01543
SmedASXL_024878	1.19986	1.10324	1.29311
SmedASXL_048189	1.1499	1.46458	1.18512
SmedASXL_034177	1.04997	1	1.06171
SmedASXL_059087	1.04997	1	1.10799
SmedASXL_045379	1	1.05162	1
SmedASXL_078825	3.6482	3.78746	4.64074
SmedASXL_076820	1.84942	1.72268	1.84848
SmedASXL_072554	1.19986	1.36134	1.4011
SmedASXL_053200	1.1499	1.10324	1.09256
SmedASXL_000568	1	1.05162	1
SmedASXL_029450	1	1.05162	1.04628
SmedASXL_075534	1.94936	2.03239	1.69421
SmedASXL_041381	3.84807	3.52937	3.34489
SmedASXL_014509	9.09451	9.77535	13.1718
SmedASXL_005973	10.9433	10.8594	10.3024
SmedASXL_011636	16.0898	15.0406	13.6655
SmedASXL_027506	1.04997	1.05162	1.13884
SmedASXL_041179	1	1.20648	1.07713
SmedASXL_066861	1.09993	1.10324	1.09256
SmedASXL_067463	1.24983	1.15486	1.20055
SmedASXL_040933	1.1499	1.10324	1
SmedASXL_070680	1.04997	1	1.06171
SmedASXL_048838	1.09993	1.10324	1.2314
SmedASXL_043664	1	1	1
SmedASXL_066352	1.19986	1.10324	1.41653
SmedASXL_015442	7.79539	8.17514	8.88313
SmedASXL_008840	15.69	15.247	21.7183
SmedASXL_032105	1.34976	1.46458	1.33939
SmedASXL_007499	4.0979	3.32289	3.638
SmedASXL_021313	1.24983	1.30972	1.12342
SmedASXL_076601	3.24848	3.32289	3.88483
SmedASXL_035106	1.1499	1.10324	1.06171
SmedASXL_053947	1.04997	1.15486	1.09256
SmedASXL_063127	1.1499	1.20648	1.18512
SmedASXL_010327	12.5422	12.2015	16.7046
SmedASXL_069656	12.1924	12.3047	13.0021
SmedASXL_014134	2.19919	2.23887	3.49915
SmedASXL_029529	1.74949	1.92915	1.89476
SmedASXL_019152	1.04997	1.05162	1
SmedASXL_051944	1.1499	1.15486	1.1697
SmedASXL_042417	1.34976	1.41296	1.13884
SmedASXL_015585	13.1917	16.1762	22.5513
SmedASXL_009434	1.2998	1.30972	1.41653
SmedASXL_018617	14.291	15.2987	17.8924
SmedASXL_063278	1.09993	1.05162	1.09256
SmedASXL_072573	1.59959	1.67106	1.89476
SmedASXL_060668	1	1.05162	1.04628
SmedASXL_028478	1.09993	1.15486	1.10799
SmedASXL_058741	1.09993	1.10324	1.15427
SmedASXL_041787	1.04997	1.05162	1.03085
SmedASXL_028662	1	1.10324	1.09256
SmedASXL_010967	3.89803	3.01317	2.77409
SmedASXL_064753	1.09993	1.10324	1.10799
SmedASXL_079817	1.39973	1.15486	1.06171
SmedASXL_074081	3.49831	3.68423	3.83855
SmedASXL_002716	1.04997	1.15486	1.07713
SmedASXL_024536	1.04997	1.05162	1.06171
SmedASXL_031253	1.04997	1.15486	1.07713
SmedASXL_059777	1.2998	1.10324	1.10799
SmedASXL_025161	1.09993	1.10324	1.12342
SmedASXL_069251	1.34976	1.46458	1.4011
SmedASXL_011720	141.655	141.044	121.361
SmedASXL_041616	1.19986	1.2581	1.10799
SmedASXL_067782	1.04997	1	1.29311
SmedASXL_032779	1.09993	1.05162	1.06171
SmedASXL_066972	1.2998	1.41296	1.95647
SmedASXL_003160	3.6482	3.27127	4.42477
SmedASXL_035374	1.09993	1	1.07713
SmedASXL_041225	1.1499	1.05162	1.06171
SmedASXL_054407	1.04997	1.05162	1.20055
SmedASXL_083412	1.09993	1	1
SmedASXL_052316	1.54963	1.72268	1.53994
SmedASXL_069911	1.49966	1.2581	1.60165
SmedASXL_004240	3.7981	4.09718	5.3041
SmedASXL_044424	1.09993	1	1.09256
SmedASXL_015484	45.5198	46.5286	44.4267
SmedASXL_041659	1	1	1
SmedASXL_049280	1	1	1
SmedASXL_041465	1	1	1
SmedASXL_048507	1.1499	1.2581	1.18512
SmedASXL_065253	1.1499	1	1.18512
SmedASXL_035653	1	1.15486	1.1697
SmedASXL_006841	9.6941	10.6013	8.12722
SmedASXL_061868	1.34976	1.30972	1.38567
SmedASXL_047979	1.04997	1.05162	1
SmedASXL_027303	1.1499	1.15486	1.38567
SmedASXL_034825	1	1.05162	1
SmedASXL_018843	2.24915	2.54859	1.44738
SmedASXL_023242	1	1	1.01543
SmedASXL_012762	30.8797	32.5913	43.609
SmedASXL_068439	1	1	1
SmedASXL_076952	1.39973	1.61944	1.41653
SmedASXL_031183	1.09993	1	1.06171
SmedASXL_023313	1.04997	1.10324	1.06171
SmedASXL_026321	1.1499	1.10324	1.12342
SmedASXL_024451	1.09993	1.10324	1.10799
SmedASXL_072513	3.44834	3.83908	3.48373
SmedASXL_017546	3.49831	3.58099	2.78952
SmedASXL_016531	4.44766	5.74901	5.62806
SmedASXL_063585	1.19986	1.2581	3.0672
SmedASXL_064813	1.1499	1.20648	1.27768
SmedASXL_023290	1.04997	1	1.03085
SmedASXL_019822	1.1499	1.10324	1.04628
SmedASXL_060046	1.09993	1.05162	1.07713
SmedASXL_042168	1.24983	1.15486	1.24683
SmedASXL_003611	1.09993	1.05162	1.04628
SmedASXL_024702	1.09993	1.10324	1.10799
SmedASXL_062008	1	1.05162	1
SmedASXL_022390	1.04997	1.05162	1.03085
SmedASXL_062280	1.4497	1.20648	1.87933
SmedASXL_028442	1.09993	1	1.04628
SmedASXL_011572	2.14922	2.18725	2.57354
SmedASXL_047974	1.09993	1.05162	1.07713
SmedASXL_006621	25.4834	23.8675	30.9436
SmedASXL_021073	1.04997	1.05162	1.04628
SmedASXL_036560	1	1	1
SmedASXL_082989	1.19986	1.2581	1.10799
SmedASXL_024159	1	1.10324	1.04628
SmedASXL_013328	53.3145	56.7493	54.3924
SmedASXL_069191	1	1.05162	1.07713
SmedASXL_000599	1.19986	1.20648	1.18512
SmedASXL_002719	1.19986	1.2581	1.13884
SmedASXL_041537	1.04997	1.05162	1.04628
SmedASXL_049170	1.69953	1.61944	1.47823
SmedASXL_028977	1	1.10324	1.01543
SmedASXL_003744	79.197	76.6745	95.8444
SmedASXL_066521	1.09993	1.15486	1.04628
SmedASXL_024040	1.04997	1.05162	1.04628
SmedASXL_035259	1.04997	1.20648	1.09256
SmedASXL_052567	1.19986	1.30972	1.33939
SmedASXL_069213	1.1499	1.10324	1.20055
SmedASXL_062271	1	1.05162	1
SmedASXL_039346	1.19986	1	1.10799
SmedASXL_048858	1.04997	1	1.07713
SmedASXL_035686	1.1499	1.30972	1.1697
SmedASXL_001021	1.59959	1.61944	1.35482
SmedASXL_002326	1	1.05162	1.03085
SmedASXL_082533	1	1.05162	1.13884
SmedASXL_014123	1.04997	1	1.03085
SmedASXL_072857	1.69953	1.46458	1.60165
SmedASXL_004692	8.34502	7.91704	8.72887
SmedASXL_036601	1	1.10324	1.03085
SmedASXL_057199	1.34976	1.20648	1.47823
SmedASXL_057528	1.09993	1.10324	1.01543
SmedASXL_062689	1.2998	1.5162	1.38567
SmedASXL_014561	1.39973	1.15486	1.15427
SmedASXL_006628	16.6394	15.7116	18.7872
SmedASXL_056547	1.69953	1.41296	1.21598
SmedASXL_049375	1.09993	1.05162	1.01543
SmedASXL_026443	1.09993	1.10324	1.09256
SmedASXL_076199	2.74881	2.90993	2.54269
SmedASXL_003008	1	1	1
SmedASXL_032217	1.04997	1	1.01543
SmedASXL_011671	16.1897	15.4535	16.0566
SmedASXL_013930	66.0559	68.0024	60.8254
SmedASXL_006405	25.8831	27.739	26.3926
SmedASXL_075753	1.09993	1.41296	1.50909
SmedASXL_081041	1	1	1.04628
SmedASXL_030851	1.04997	1.10324	1.06171
SmedASXL_004315	1.24983	1.2581	1.09256
SmedASXL_076083	2.24915	2.29049	2.11074
SmedASXL_073614	1.2998	1.05162	1.30854
SmedASXL_047719	1	1	1
SmedASXL_028783	1	1.05162	1.01543
SmedASXL_024098	1.1499	1.2581	1.38567
SmedASXL_010895	17.239	16.2794	15.6247
SmedASXL_050608	1.49966	1.98077	1.43195
SmedASXL_030443	1.04997	1	1.01543
SmedASXL_039005	1.04997	1.15486	1.07713
SmedASXL_073157	1.2998	1.46458	1.15427
SmedASXL_081527	1.04997	1	1.03085
SmedASXL_012190	10.9433	10.911	11.8451
SmedASXL_015806	2.39905	2.34211	2.21872
SmedASXL_074849	1.34976	1.15486	1.13884
SmedASXL_067177	1.69953	1.67106	1.84848
SmedASXL_062665	1	1	1.06171
SmedASXL_018468	4.54759	4.76824	4.25507
SmedASXL_007827	1.04997	1	1.04628
SmedASXL_080063	46.4692	47.1996	47.7126
SmedASXL_053293	1.1499	1.2581	1.20055
SmedASXL_008045	214.955	222.5	210.42
SmedASXL_076705	2.54895	2.23887	1.94104
SmedASXL_062577	1.54963	1.36134	1.27768
SmedASXL_013333	18.3882	18.4991	30.018
SmedASXL_008511	24.1843	24.1773	23.7392
SmedASXL_025667	1.49966	1.92915	1.21598
SmedASXL_010334	163.39	166.08	152.8
SmedASXL_030681	1	1.20648	1.07713
SmedASXL_063848	1.09993	1	1.01543
SmedASXL_012600	4.54759	4.81986	4.76416
SmedASXL_068386	1	1.05162	1.01543
SmedASXL_064217	1.19986	1.15486	1.21598
SmedASXL_066977	1.04997	1	1
SmedASXL_057621	1.2998	1.41296	1.74049
SmedASXL_013133	40.1235	38.4759	29.4009
SmedASXL_041189	1.09993	1.05162	1.04628
SmedASXL_012840	2.84875	2.18725	2.06445
SmedASXL_072391	2.59892	2.18725	2.35757
SmedASXL_007942	60.5596	63.5115	56.5059
SmedASXL_004940	3.59824	2.44535	3.40659
SmedASXL_033500	1.04997	1.05162	1.07713
SmedASXL_064296	1.24983	1.05162	1.13884
SmedASXL_065782	1.09993	1.05162	1.06171
SmedASXL_071349	1.1499	1.36134	1.32396
SmedASXL_012930	53.2646	56.0782	66.3945
SmedASXL_033762	1.04997	1	1.03085
SmedASXL_054690	1	1.15486	1.04628
SmedASXL_059830	1.39973	1.10324	1.50909
SmedASXL_012931	4.29776	4.665	3.66885
SmedASXL_017021	17.5888	17.8796	22.4125
SmedASXL_040058	1.04997	1.05162	1.07713
SmedASXL_054449	1.09993	1	1.09256
SmedASXL_034536	1.04997	1.05162	1.07713
SmedASXL_053355	1.19986	1.05162	1.21598
SmedASXL_069883	1.04997	1	1.01543
SmedASXL_069580	1.04997	1.05162	1
SmedASXL_065116	2.14922	1.87754	1.8022
SmedASXL_067994	1.84942	2.49697	2.265
SmedASXL_036105	1	1.05162	1.04628
SmedASXL_026005	1.19986	1.20648	1.33939
SmedASXL_019304	2.09925	1.67106	1.97189
SmedASXL_006396	6.34637	6.00711	5.35038
SmedASXL_065585	1.04997	1	1.06171
SmedASXL_055732	1	1.10324	1.12342
SmedASXL_070110	1	1	1
SmedASXL_073911	1.09993	1.15486	1.15427
SmedASXL_075392	1.19986	1.10324	1.06171
SmedASXL_067199	1	1	1.07713
SmedASXL_078750	1.04997	1.5162	1.52451
SmedASXL_017147	110.975	112.86	88.6092
SmedASXL_065194	1.34976	1.2581	1.13884
SmedASXL_066344	1.04997	1.10324	1.09256
SmedASXL_015989	1.2998	1.41296	1.27768
SmedASXL_078796	3.59824	3.52937	2.78952
SmedASXL_079138	1	1.05162	1.04628
SmedASXL_079882	1.59959	1.15486	1.32396
SmedASXL_061094	1.19986	1.56782	1.09256
SmedASXL_049668	1.49966	1.20648	1.07713
SmedASXL_026366	1.34976	1.46458	1.69421
SmedASXL_046102	1.1499	1	1
SmedASXL_077851	3.49831	3.42613	1.84848
SmedASXL_017404	1385.21	1397.93	1245.75
SmedASXL_069481	1.19986	1.05162	1.07713
SmedASXL_041893	1.04997	1	1
SmedASXL_006012	1.64956	1.67106	1.61708
SmedASXL_059019	1.09993	1	1.03085
SmedASXL_082079	1	1.05162	1.01543
SmedASXL_076484	1.19986	1.36134	1.53994
SmedASXL_022887	1.09993	1.05162	1.03085
SmedASXL_036079	1	1.05162	1.06171
SmedASXL_076890	5.59688	4.9231	3.62257
SmedASXL_027690	1.04997	1	1
SmedASXL_026297	1.24983	1.20648	1.09256
SmedASXL_008903	2.64888	2.70345	2.89751
SmedASXL_016051	19.1377	18.1894	19.8516
SmedASXL_065137	1.1499	1.15486	1.21598
SmedASXL_063742	1.19986	1.2581	1.2314
SmedASXL_014688	6.59621	6.67817	5.3041
SmedASXL_075045	1.79946	2.29049	2.54269
SmedASXL_073841	1.69953	1.61944	1.66336
SmedASXL_080345	1.4497	1.20648	1.21598
SmedASXL_036238	1.09993	1.20648	1.18512
SmedASXL_048208	1.1499	1.10324	1.03085
SmedASXL_077714	1	1.05162	1.06171
SmedASXL_055893	1	1	1
SmedASXL_037717	1.09993	1.05162	1.01543
SmedASXL_015559	36.2761	37.8049	37.9628
SmedASXL_081127	1.09993	1.15486	1.06171
SmedASXL_024817	1.04997	1.05162	1.04628
SmedASXL_077458	1.39973	1.5162	1.69421
SmedASXL_007076	2.39905	2.70345	2.35757
SmedASXL_066809	1.4497	1.20648	1.47823
SmedASXL_016979	251.28	256.053	174.861
SmedASXL_064807	1.94936	1.92915	2.24958
SmedASXL_048063	1.34976	1.2581	1.41653
SmedASXL_071241	5.69682	5.90387	7.15532
SmedASXL_002329	12.3423	11.7369	16.7663
SmedASXL_068988	1.54963	1.67106	1.53994
SmedASXL_012159	1.1499	1.15486	1.1697
SmedASXL_011453	7.1958	7.34922	7.04734
SmedASXL_001577	1.1499	1.05162	1.03085
SmedASXL_065336	1.09993	1	1.01543
SmedASXL_042392	1.19986	1.05162	1.06171
SmedASXL_036544	1.04997	1	1.01543
SmedASXL_039022	1.2998	1.46458	1.55537
SmedASXL_077553	1.09993	1	1.10799
SmedASXL_060901	1.09993	1.05162	1.07713
SmedASXL_044453	1.2998	1.05162	1.15427
SmedASXL_029165	1.04997	1.05162	1.1697
SmedASXL_011318	1	1.10324	1.03085
SmedASXL_022659	1	1	1.01543
SmedASXL_029595	1.04997	1.05162	1.03085
SmedASXL_082176	1.04997	1	1.06171
SmedASXL_078155	1.09993	1.15486	1.15427
SmedASXL_042470	1	1	1
SmedASXL_020794	1.04997	1.05162	1
SmedASXL_082645	1.09993	1.10324	1.1697
SmedASXL_072071	1.04997	1.15486	1.27768
SmedASXL_023042	1.4497	1.5162	1.87933
SmedASXL_014143	331.076	338.232	333.588
SmedASXL_015064	3.54827	2.96155	2.82037
SmedASXL_007890	45.6197	44.9284	32.2086
SmedASXL_077513	5.49695	6.31683	4.84129
SmedASXL_022559	1.09993	1.10324	1.20055
SmedASXL_081006	1.24983	1.2581	1.2314
SmedASXL_001456	7.84536	7.14275	12.9713
SmedASXL_070589	1.74949	1.87754	2.12616
SmedASXL_078192	1.74949	1.56782	1.55537
SmedASXL_062754	1.2998	1.36134	1.24683
SmedASXL_075353	1.64956	1.7743	1.58622
SmedASXL_057228	1.09993	1.05162	1.15427
SmedASXL_011488	1	1.10324	1.07713
SmedASXL_063503	1.1499	1.30972	1.04628
SmedASXL_043037	1.04997	1	1.13884
SmedASXL_030376	1.1499	1.05162	1.07713
SmedASXL_076567	1	1.05162	1.21598
SmedASXL_031664	1	1	1
SmedASXL_052977	1	1.41296	1.07713
SmedASXL_032538	1	1.05162	1.09256
SmedASXL_068847	1.34976	1.20648	1.47823
SmedASXL_073457	1.34976	1.5162	1.77134
SmedASXL_016239	1.19986	1.15486	1.10799
SmedASXL_009392	20.4368	20.1509	19.8054
SmedASXL_030916	1.1499	1.05162	1.03085
SmedASXL_061174	1.04997	1.15486	1.07713
SmedASXL_029333	1.59959	1.61944	1.47823
SmedASXL_053760	1.1499	1.10324	1.07713
SmedASXL_041646	1.04997	1.10324	1.10799
SmedASXL_030955	1.1499	1.30972	1.27768
SmedASXL_039162	1.04997	1.20648	1.07713
SmedASXL_001667	1.24983	1.10324	1.24683
SmedASXL_013274	70.8526	68.4153	60.1004
SmedASXL_025960	1.1499	1.05162	1.20055
SmedASXL_053393	1.84942	1.7743	2.00275
SmedASXL_056910	1	1.10324	1.06171
SmedASXL_068331	1.99932	2.29049	2.00275
SmedASXL_037658	1	1	1
SmedASXL_043672	1.19986	1.15486	1.1697
SmedASXL_032574	1.1499	1.10324	1.20055
SmedASXL_076957	2.04929	2.03239	1.6325
SmedASXL_078193	1	1.15486	1.13884
SmedASXL_043875	1.39973	1.5162	1.30854
SmedASXL_076068	1.04997	1.05162	1.03085
SmedASXL_036595	1.04997	1	1.09256
SmedASXL_063298	1.04997	1.05162	1.03085
SmedASXL_066401	1	1.05162	1.06171
SmedASXL_083088	1.09993	1.05162	1.1697
SmedASXL_020214	1.04997	1	1.04628
SmedASXL_069425	1.19986	1.15486	1.06171
SmedASXL_080477	1	1	1.09256
SmedASXL_056027	1.04997	1	1
SmedASXL_050554	1	1.05162	1.07713
SmedASXL_053424	1.54963	1.5162	1.74049
SmedASXL_074362	1.39973	1.36134	1.29311
SmedASXL_046246	1.04997	1	1.03085
SmedASXL_025024	1	1.05162	1.01543
SmedASXL_038445	1.24983	1.05162	1.2314
SmedASXL_072156	5.29709	5.69739	5.50465
SmedASXL_018610	35.3267	34.3463	23.2918
SmedASXL_042643	1.04997	1	1.04628
SmedASXL_019665	1.54963	1.46458	1.61708
SmedASXL_006894	6.896	6.21359	5.89032
SmedASXL_050359	2.44902	2.80669	2.52726
SmedASXL_028458	1.09993	1.15486	1.1697
SmedASXL_041814	1	1	1.01543
SmedASXL_055791	1	1.10324	1.01543
SmedASXL_015147	46.4192	47.7158	49.101
SmedASXL_041573	1.04997	1.05162	1
SmedASXL_068642	1.39973	1.2581	1.35482
SmedASXL_045522	1.1499	1.46458	1.20055
SmedASXL_041039	1.19986	1.05162	1.03085
SmedASXL_029815	1.04997	1	1.01543
SmedASXL_014628	64.3071	65.473	76.0055
SmedASXL_055375	1.2998	1.30972	1.6325
SmedASXL_067226	1.1499	1.15486	1.24683
SmedASXL_028755	1.04997	1	1.01543
SmedASXL_014340	1.94936	1.41296	1.64793
SmedASXL_023934	1.09993	1.05162	1.06171
SmedASXL_034090	1.09993	1.10324	1.09256
SmedASXL_072381	1	1	1.03085
SmedASXL_002031	555.874	549.872	397.903
SmedASXL_080196	1.24983	1.56782	1.52451
SmedASXL_000562	1.89939	1.82592	2.28043
SmedASXL_062241	1	1.15486	1.07713
SmedASXL_030410	1	1	1.04628
SmedASXL_057810	1.59959	1.82592	1.27768
SmedASXL_058380	1.04997	1.56782	1.10799
SmedASXL_034766	1.09993	1	1.07713
SmedASXL_057440	1	1	1.01543
SmedASXL_078705	3.29844	2.65183	2.06445
SmedASXL_074905	1.04997	1.2581	1.26226
SmedASXL_067978	1.04997	1	1.06171
SmedASXL_022423	1	1.10324	1.04628
SmedASXL_017091	139.706	140.012	126.127
SmedASXL_031362	1	1	1
SmedASXL_062696	2.19919	1.5162	1.84848
SmedASXL_079482	1	1	1.01543
SmedASXL_078677	2.04929	2.13563	2.58897
SmedASXL_027217	1.09993	1	1.12342
SmedASXL_058268	1.34976	1.2581	1.06171
SmedASXL_004262	9.844	10.0851	13.1872
SmedASXL_005092	1.69953	1.82592	2.18787
SmedASXL_000657	1	1.20648	1.09256
SmedASXL_001432	12.4422	11.0142	17.0285
SmedASXL_062692	1.1499	1.36134	1.41653
SmedASXL_012220	49.4172	44.6703	39.9683
SmedASXL_066824	1.39973	1.46458	1.6325
SmedASXL_065602	1.04997	1.15486	1.12342
SmedASXL_043689	1.24983	1.5162	1.1697
SmedASXL_050299	1.09993	1.05162	1.07713
SmedASXL_045946	1.04997	1.10324	1.10799
SmedASXL_048995	1	1	1
SmedASXL_076992	1.4497	1.20648	1.50909
SmedASXL_005882	1.09993	1.15486	1.09256
SmedASXL_039642	1.59959	1.36134	1.70964
SmedASXL_054337	1.04997	1.05162	1.03085
SmedASXL_000315	1.49966	1.2581	1.67878
SmedASXL_023238	1.1499	1	1.04628
SmedASXL_063057	1.09993	1	1.07713
SmedASXL_021518	1	1	1.01543
SmedASXL_041946	1.19986	1.05162	1.20055
SmedASXL_047867	1.04997	1	1.03085
SmedASXL_023558	1	1.05162	1.06171
SmedASXL_047982	1.69953	1.36134	1.46281
SmedASXL_081215	2.39905	2.39373	2.14159
SmedASXL_039515	1.19986	1.10324	1.13884
SmedASXL_045556	1.59959	1.82592	1.46281
SmedASXL_067325	2.14922	1.82592	2.65068
SmedASXL_003198	1	1.10324	1.01543
SmedASXL_062685	2.29912	2.70345	2.88208
SmedASXL_042170	1	1	1.1697
SmedASXL_015003	134.759	129.481	124.045
SmedASXL_070792	1.49966	1.41296	1.53994
SmedASXL_073807	1.04997	1.05162	1.01543
SmedASXL_015863	2.24915	2.60021	2.6661
SmedASXL_025916	1.04997	1	1.74049
SmedASXL_012408	1.64956	1.5162	1.70964
SmedASXL_081020	1	1	1.04628
SmedASXL_065130	2.34909	2.34211	2.71238
SmedASXL_072159	1.04997	1.05162	1.01543
SmedASXL_016532	1.2998	1.20648	1.24683
SmedASXL_050865	1.04997	1	1
SmedASXL_035511	1	1	1
SmedASXL_028487	1.19986	1.36134	1.26226
SmedASXL_003443	1	1	1
SmedASXL_077917	1.19986	1.20648	1.33939
SmedASXL_010242	1.09993	1	1.15427
SmedASXL_074021	4.49763	3.73584	4.47105
SmedASXL_029032	1.64956	1.20648	1.72506
SmedASXL_029717	1.59959	1.36134	1.18512
SmedASXL_049793	1	1	1.03085
SmedASXL_032377	1.2998	1.36134	1.53994
SmedASXL_073639	1.69953	1.5162	1.66336
SmedASXL_058177	1.39973	1.30972	1.21598
SmedASXL_007041	14.6907	13.8017	15.1619
SmedASXL_004313	93.887	93.8122	79.276
SmedASXL_075502	4.64753	6.26521	5.48922
SmedASXL_074286	1	1.10324	1.09256
SmedASXL_007032	30.7798	30.9911	30.3265
SmedASXL_076831	15.8399	15.4535	15.3161
SmedASXL_003024	1	1.05162	1.01543
SmedASXL_024809	1.34976	1	1.29311
SmedASXL_078555	1.1499	1.10324	1.10799
SmedASXL_032355	1	1.05162	1.09256
SmedASXL_080334	1.1499	1	1.18512
SmedASXL_048200	1	1.05162	1
SmedASXL_078737	1.2998	1.36134	1.1697
SmedASXL_050133	1.04997	1.10324	1.03085
SmedASXL_000626	117.521	119.88	115.452
SmedASXL_081097	1.1499	1.10324	1.09256
SmedASXL_051864	1	1.05162	1.01543
SmedASXL_048912	1.04997	1.05162	1.06171
SmedASXL_043256	1	1	1.01543
SmedASXL_067114	1.19986	1.2581	1.20055
SmedASXL_073648	1.34976	1.15486	1.24683
SmedASXL_017696	2.09925	2.34211	1.6325
SmedASXL_064952	1	1	1
SmedASXL_007120	4.34773	4.61338	4.62532
SmedASXL_065421	1.09993	1.05162	1.1697
SmedASXL_067035	1.34976	1.5162	1.55537
SmedASXL_014974	1.4497	1.41296	1.53994
SmedASXL_042390	1.1499	1.05162	1.10799
SmedASXL_040180	1.1499	1.15486	1.10799
SmedASXL_061243	1.74949	2.08401	1.09256
SmedASXL_026043	1	1.05162	1.04628
SmedASXL_072714	1.34976	1.36134	1.4011
SmedASXL_033912	1	1.10324	1.33939
SmedASXL_044886	1.09993	1.20648	1.10799
SmedASXL_067012	1	1.05162	1
SmedASXL_043980	1.59959	1.30972	1.09256
SmedASXL_023309	1.04997	1	1
SmedASXL_058479	1.64956	1.5162	1.83305
SmedASXL_077348	1.2998	1.2581	1.24683
SmedASXL_082662	1.1499	1.05162	1.12342
SmedASXL_022292	1	1.05162	1.01543
SmedASXL_070040	1.19986	1.46458	1.35482
SmedASXL_066030	1.04997	1.10324	1.07713
SmedASXL_052425	1	1.05162	1
SmedASXL_034514	1	1.05162	1.01543
SmedASXL_027914	1	1.2581	1.01543
SmedASXL_010471	14.6907	15.5568	17.5068
SmedASXL_065542	1.1499	1.05162	1.26226
SmedASXL_071416	1.4497	1.15486	1.49366
SmedASXL_030753	1	1	1.01543
SmedASXL_009835	8.79471	9.10429	10.8269
SmedASXL_065164	1.09993	1	1.04628
SmedASXL_039851	1.09993	1.10324	1.09256
SmedASXL_079151	1.1499	1.05162	1.18512
SmedASXL_079851	1.24983	1.10324	1.06171
SmedASXL_074389	1.84942	1.87754	1.38567
SmedASXL_024622	1.04997	1	1.06171
SmedASXL_010248	17.0391	16.073	13.758
SmedASXL_021506	1	1.05162	1.06171
SmedASXL_050013	1	1	1.06171
SmedASXL_050250	1.49966	1.30972	1.13884
SmedASXL_077823	1.19986	1.05162	1.04628
SmedASXL_019318	2.84875	2.75507	3.71513
SmedASXL_003244	1.04997	1.15486	1.07713
SmedASXL_032893	1.04997	1	1.21598
SmedASXL_014539	58.1612	58.3495	56.7065
SmedASXL_070878	1	1.05162	1
SmedASXL_044344	1	1.15486	1.12342
SmedASXL_078391	1.34976	1.36134	1.58622
SmedASXL_041998	1.1499	1.15486	1.21598
SmedASXL_074523	1.34976	1.36134	1.66336
SmedASXL_043687	1.1499	1	1.06171
SmedASXL_080984	1	1.05162	1.09256
SmedASXL_068294	2.94868	3.47775	2.71238
SmedASXL_027864	1.34976	1.72268	1.57079
SmedASXL_066365	1.84942	1.67106	1.97189
SmedASXL_035297	1.34976	1.46458	1.64793
SmedASXL_047005	1	1.05162	1.13884
SmedASXL_018935	6.94597	7.65894	8.45118
SmedASXL_079794	1.84942	1.67106	1.49366
SmedASXL_047957	1.1499	1.41296	1.2314
SmedASXL_014727	24.9837	24.7967	25.4362
SmedASXL_009257	1.24983	1.05162	1.13884
SmedASXL_038524	1.04997	1.05162	1.03085
SmedASXL_032967	1	1.05162	1
SmedASXL_080356	1.79946	2.18725	1.97189
SmedASXL_050737	1.64956	1.5162	1.64793
SmedASXL_042490	1.09993	1.20648	1.20055
SmedASXL_075673	1.39973	1.46458	1.69421
SmedASXL_014992	9.44427	8.5881	9.57734
SmedASXL_083284	1	1.05162	1
SmedASXL_078745	5.34705	5.33606	2.95921
SmedASXL_024054	1.39973	1.36134	1.24683
SmedASXL_061823	1.04997	1.05162	1.2314
SmedASXL_082785	1	1.05162	1
SmedASXL_011267	30.8797	30.733	34.646
SmedASXL_016857	3.99797	5.54253	4.40934
SmedASXL_034153	1	1.05162	1.03085
SmedASXL_043736	1.04997	1	1.1697
SmedASXL_025202	1.04997	1.10324	1.24683
SmedASXL_066584	1.24983	1.46458	1.44738
SmedASXL_025046	1.19986	1.41296	1.4011
SmedASXL_020266	1.4497	1.46458	1.33939
SmedASXL_069684	1.64956	1.46458	1.44738
SmedASXL_007935	2.94868	3.06479	1.61708
SmedASXL_045070	1.04997	1.10324	1.04628
SmedASXL_048629	1.19986	1.05162	1.21598
SmedASXL_081780	1.39973	1.41296	1.43195
SmedASXL_065214	1.69953	1.67106	1.61708
SmedASXL_070507	1	1.10324	1.07713
SmedASXL_018309	2.64888	2.65183	2.32671
SmedASXL_068645	3.04861	3.99394	3.15976
SmedASXL_015701	1.2998	1.41296	1.20055
SmedASXL_053267	1.09993	1	1.06171
SmedASXL_045965	1.04997	1.10324	1.06171
SmedASXL_047707	1	1	1
SmedASXL_046767	1.04997	1.10324	1.01543
SmedASXL_077379	1.1499	1.10324	1.04628
SmedASXL_068446	1.04997	1.10324	1.07713
SmedASXL_014151	1.24983	1.36134	1.30854
SmedASXL_018733	107.728	103.62	99.8863
SmedASXL_073752	4.79742	4.56176	3.8694
SmedASXL_061197	1.34976	1.05162	1.35482
SmedASXL_044671	1.19986	1.15486	1.06171
SmedASXL_066077	1.1499	1.15486	1.07713
SmedASXL_063969	1	1	1.07713
SmedASXL_065428	2.09925	1.87754	1.86391
SmedASXL_066480	1.49966	1.36134	1.38567
SmedASXL_009844	6.94597	6.21359	8.21978
SmedASXL_080752	1	1	1.01543
SmedASXL_009642	446.498	445.033	415.443
SmedASXL_006916	111.925	107.853	100.904
SmedASXL_042536	1	1.10324	1.06171
SmedASXL_045539	1.09993	1.30972	1.13884
SmedASXL_082707	1.04997	1.05162	1.03085
SmedASXL_023133	1.04997	1	1.06171
SmedASXL_068762	1.64956	1.67106	1.55537
SmedASXL_038899	1.04997	1	1.06171
SmedASXL_029295	1.54963	1.41296	1.38567
SmedASXL_054116	1	1.10324	1.12342
SmedASXL_044901	1.09993	1.05162	1.07713
SmedASXL_019642	16.2896	17.7248	20.1139
SmedASXL_065755	1.49966	1.82592	1.69421
SmedASXL_033681	1.69953	1.5162	1.66336
SmedASXL_014021	42.8716	42.7087	25.8527
SmedASXL_025174	1.49966	1.30972	1.55537
SmedASXL_014107	1.59959	1.46458	1.60165
SmedASXL_033053	1.04997	1.05162	1.03085
SmedASXL_061444	3.69817	4.87148	4.65617
SmedASXL_003255	1	1	1
SmedASXL_064478	1.24983	1.36134	1.09256
SmedASXL_040734	2.69885	2.70345	2.00275
SmedASXL_028091	1	1.15486	1.01543
SmedASXL_013836	30.6299	30.5265	42.6217
SmedASXL_003316	932.768	919.108	1029.82
SmedASXL_062248	2.59892	2.49697	2.31128
SmedASXL_063765	1.59959	1.5162	1.61708
SmedASXL_064891	1.04997	1.15486	1.15427
SmedASXL_068275	1.09993	1.2581	1.37025
SmedASXL_013711	2.19919	1.67106	1.66336
SmedASXL_082253	1.4497	1.41296	1.21598
SmedASXL_027081	1.2998	1.2581	1.37025
SmedASXL_013977	2.69885	2.54859	1.87933
SmedASXL_075216	1.19986	1.2581	1.24683
SmedASXL_008806	1.64956	1.61944	2.07988
SmedASXL_028822	1.04997	1.10324	1.12342
SmedASXL_079569	1.09993	1.10324	1.52451
SmedASXL_034173	1.1499	1.10324	1.32396
SmedASXL_000133	1.04997	1.05162	1.01543
SmedASXL_026881	1	1	1
SmedASXL_032169	1.09993	1.20648	1.30854
SmedASXL_013766	1	1.10324	1.01543
SmedASXL_053800	1.09993	1	1.03085
SmedASXL_070594	1.39973	1.41296	1.24683
SmedASXL_011226	56.0127	56.4396	53.945
SmedASXL_068839	1.1499	1.2581	1.20055
SmedASXL_017285	9.19444	9.82697	12.3079
SmedASXL_064667	1.09993	1.15486	1.53994
SmedASXL_079583	1.1499	1	1.12342
SmedASXL_020145	1.24983	1.2581	1.21598
SmedASXL_017156	32.6785	31.9202	22.7828
SmedASXL_016925	1.89939	2.03239	1.75592
SmedASXL_055325	1.04997	1.05162	1.04628
SmedASXL_030338	1	1.05162	1
SmedASXL_016080	1	1.15486	1.06171
SmedASXL_002782	1.1499	1.05162	1.10799
SmedASXL_015654	2.39905	2.39373	2.78952
SmedASXL_082206	1	1	1.06171
SmedASXL_066022	1.1499	1.36134	1.1697
SmedASXL_001191	1.39973	1.46458	1.24683
SmedASXL_060264	1.1499	1.30972	1.09256
SmedASXL_039288	1.09993	1	1.03085
SmedASXL_041743	1	1	1.01543
SmedASXL_011258	1.39973	1.56782	1.43195
SmedASXL_044017	3.39837	3.16803	2.61982
SmedASXL_077905	1.04997	1.20648	1.24683
SmedASXL_016178	169.236	166.08	120.774
SmedASXL_034808	1.1499	1.10324	1.03085
SmedASXL_013424	1.89939	1.92915	2.07988
SmedASXL_072601	2.04929	1.98077	2.2033
SmedASXL_009206	23.9344	24.1256	29.1078
SmedASXL_015360	1.24983	1.2581	1.1697
SmedASXL_055848	1.04997	1.2581	1.06171
SmedASXL_050286	1.2998	1.36134	1.20055
SmedASXL_036749	1	1	1
SmedASXL_076302	1.19986	1.10324	1.27768
SmedASXL_082549	1.09993	1	1.09256
SmedASXL_020506	7.3457	7.91704	7.52557
SmedASXL_066291	1.64956	1.5162	1.47823
SmedASXL_076012	1.04997	1.05162	1.03085
SmedASXL_013060	80.8958	82.301	95.3662
SmedASXL_063560	1.1499	1.10324	1.13884
SmedASXL_071002	1.04997	1.05162	1.01543
SmedASXL_015529	1	1.05162	1.03085
SmedASXL_075347	1.04997	1.10324	1.2314
SmedASXL_023709	1	1	1
SmedASXL_056402	1.09993	1.05162	1.07713
SmedASXL_053566	1.34976	1.2581	1.24683
SmedASXL_058554	1	1.05162	1
SmedASXL_017719	1.19986	1.15486	1.12342
SmedASXL_030050	1.19986	1.30972	1.13884
SmedASXL_022874	1	1.05162	1
SmedASXL_006466	444.749	442.916	342.397
SmedASXL_006555	1.1499	1	1.04628
SmedASXL_026272	1.2998	1.2581	1.72506
SmedASXL_078279	1.49966	1.2581	1.33939
SmedASXL_037866	1.2998	1.36134	1.13884
SmedASXL_011743	6.39634	5.95549	8.29691
SmedASXL_034831	1.04997	1.05162	1.24683
SmedASXL_015407	27.482	25.8807	31.7766
SmedASXL_082321	1.39973	1.30972	1.30854
SmedASXL_038302	1.04997	1.05162	1.01543
SmedASXL_035604	1.24983	1	1.13884
SmedASXL_078181	1.34976	1.7743	1.95647
SmedASXL_079093	1	1.05162	1.01543
SmedASXL_009486	87.2415	86.5855	70.9146
SmedASXL_060986	1.1499	1.2581	1.2314
SmedASXL_034208	1.19986	1.15486	1.12342
SmedASXL_006529	16.5894	15.7116	19.3734
SmedASXL_016717	1.89939	1.67106	1.87933
SmedASXL_041046	1	1.05162	1
SmedASXL_014345	28.2315	30.9911	29.7248
SmedASXL_078030	3.19851	3.16803	2.72781
SmedASXL_070153	2.04929	2.34211	3.39117
SmedASXL_035802	1	1.10324	1.12342
SmedASXL_060866	1.04997	1	1.01543
SmedASXL_020074	1	1	1.04628
SmedASXL_027956	1.04997	1.10324	1.04628
SmedASXL_003532	119.12	117.093	115.992
SmedASXL_076269	1.84942	1.87754	2.41927
SmedASXL_073203	1.09993	1	1.09256
SmedASXL_066195	2.14922	1.98077	2.21872
SmedASXL_048124	1.04997	1.10324	1.09256
SmedASXL_061913	1.2998	1.2581	1.1697
SmedASXL_080527	1.09993	1.15486	1.21598
SmedASXL_014584	1	1	1.01543
SmedASXL_082061	1	1	1.03085
SmedASXL_041199	1	1.05162	1.06171
SmedASXL_016354	37.925	39.5599	41.3721
SmedASXL_070649	1.2998	1.36134	1.43195
SmedASXL_077150	1.99932	2.13563	2.6044
SmedASXL_048701	1.04997	1	1.04628
SmedASXL_063531	1.2998	1.10324	1.21598
SmedASXL_004652	4.64753	5.74901	3.68428
SmedASXL_077798	1	1	1.01543
SmedASXL_076346	1.49966	1.15486	1.29311
SmedASXL_011136	2.99864	2.85831	3.73056
SmedASXL_080986	1.19986	1	1.09256
SmedASXL_043632	1.2998	1.2581	1.12342
SmedASXL_026020	1	1	1
SmedASXL_010947	6.39634	5.90387	5.87489
SmedASXL_026852	1.09993	1.05162	1.06171
SmedASXL_076653	1.19986	1.05162	1.15427
SmedASXL_036978	1.49966	1.46458	1.35482
SmedASXL_006130	9.9939	11.1691	13.4032
SmedASXL_053559	1.04997	1.05162	1.04628
SmedASXL_042923	1.1499	1.2581	1.21598
SmedASXL_066952	3.24848	3.11641	2.14159
SmedASXL_031570	1	1.05162	1.03085
SmedASXL_076402	1.09993	1.20648	1.52451
SmedASXL_077665	1.2998	1.05162	1.2314
SmedASXL_065036	1.19986	1.30972	1.20055
SmedASXL_062974	1.1499	1.36134	1.15427
SmedASXL_072049	1.89939	2.03239	2.38842
SmedASXL_009274	14.8406	14.576	20.4533
SmedASXL_022729	1.04997	1	1.12342
SmedASXL_019369	1.54963	1.61944	1.57079
SmedASXL_005238	24.7339	23.7643	19.9134
SmedASXL_011255	45.8696	46.1156	42.4057
SmedASXL_043535	1.04997	1.2581	1.15427
SmedASXL_038476	1	1	1.01543
SmedASXL_073854	1	1.05162	1.09256
SmedASXL_010528	11.9925	11.8918	16.2418
SmedASXL_074971	1	1.05162	1.03085
SmedASXL_064923	1.24983	1.20648	1.43195
SmedASXL_006034	31.1795	33.4172	22.1965
SmedASXL_002869	329.977	311.441	201.796
SmedASXL_047829	1.09993	1	1.01543
SmedASXL_029383	1.04997	1.05162	1.09256
SmedASXL_020279	1	1	1.03085
SmedASXL_078640	2.99864	3.32289	2.54269
SmedASXL_081631	1.04997	1	1.04628
SmedASXL_002181	242.886	251.717	271.078
SmedASXL_049635	1.1499	1.10324	1.15427
SmedASXL_026569	1	1	1.03085
SmedASXL_014969	1.04997	1	1.09256
SmedASXL_016305	22.0357	24.6418	28.8301
SmedASXL_080148	1.09993	1.05162	1.35482
SmedASXL_067037	1.04997	1.05162	1.01543
SmedASXL_058705	1.04997	1.10324	1.04628
SmedASXL_057772	1.19986	1.10324	1.07713
SmedASXL_061642	1.04997	1.10324	1.09256
SmedASXL_058632	1	1	1.06171
SmedASXL_018150	1.24983	1.05162	1.15427
SmedASXL_050640	1.09993	1	1.03085
SmedASXL_044700	1	1	1.03085
SmedASXL_052333	1.04997	1.10324	1.13884
SmedASXL_026662	1.09993	1.20648	1.01543
SmedASXL_020859	1.79946	1.61944	1.8022
SmedASXL_009372	1.39973	1.2581	1.37025
SmedASXL_008499	1.69953	1.46458	2.01817
SmedASXL_031395	1	1	1.07713
SmedASXL_024422	1	1.05162	1.06171
SmedASXL_055686	1.09993	1.05162	1.07713
SmedASXL_065319	1.1499	1.10324	1.15427
SmedASXL_065726	1	1.05162	1.03085
SmedASXL_082275	1.39973	1.41296	1.91019
SmedASXL_018288	1.19986	1.2581	1.1697
SmedASXL_008080	2.54895	3.11641	3.638
SmedASXL_021781	1.1499	1.15486	1.18512
SmedASXL_079308	4.04793	4.35528	5.04184
SmedASXL_021722	1.24983	1.10324	1.18512
SmedASXL_050772	1	1.05162	1
SmedASXL_081464	1	1.10324	1.04628
SmedASXL_053549	1.09993	1.05162	1.04628
SmedASXL_044148	1	1	1.01543
SmedASXL_032110	1.1499	1.05162	1.15427
SmedASXL_024963	1.09993	1.05162	1.03085
SmedASXL_010783	13.4416	14.0082	14.8996
SmedASXL_022087	1.24983	1.05162	1.09256
SmedASXL_083173	1.24983	1.10324	1.27768
SmedASXL_009851	6.39634	5.90387	8.14264
SmedASXL_046224	1.04997	1	1.04628
SmedASXL_016720	1.99932	2.03239	1.8022
SmedASXL_034770	1.04997	1.10324	1.09256
SmedASXL_020084	1.04997	1.05162	1.01543
SmedASXL_076554	1	1	1.09256
SmedASXL_051754	1	1	1
SmedASXL_078807	2.34909	2.54859	2.2033
SmedASXL_066926	2.74881	2.29049	2.54269
SmedASXL_081510	1.09993	1.67106	1.27768
SmedASXL_010300	1.2998	1.15486	1.07713
SmedASXL_045040	1	1	1.06171
SmedASXL_002216	1.09993	1.20648	1.04628
SmedASXL_075388	1.19986	1.10324	1.27768
SmedASXL_016074	1.94936	1.87754	2.28043
SmedASXL_037765	1	1.05162	1
SmedASXL_062176	1.64956	1.72268	1.89476
SmedASXL_065425	1.1499	1.2581	1.29311
SmedASXL_018050	42.6717	46.0124	54.4233
SmedASXL_064364	1.04997	1.05162	1.01543
SmedASXL_067367	1.49966	1.30972	1.61708
SmedASXL_015875	1.2998	1.05162	1.10799
SmedASXL_040497	1.09993	1.10324	1.10799
SmedASXL_061393	165.488	165.202	160.745
SmedASXL_076309	1.64956	1.61944	1.27768
SmedASXL_045978	1	1.15486	1.04628
SmedASXL_022241	1.1499	1.05162	1.12342
SmedASXL_040347	1.64956	1.41296	1.18512
SmedASXL_015118	2.49898	1.87754	2.07988
SmedASXL_042016	1.04997	1	1.09256
SmedASXL_058313	1.1499	1.2581	1.18512
SmedASXL_030642	1	1.05162	1.01543
SmedASXL_066854	1.34976	1.46458	1.87933
SmedASXL_078308	1.09993	1.2581	1.46281
SmedASXL_036614	1.2998	1.2581	1.09256
SmedASXL_060232	1.39973	1.36134	1.35482
SmedASXL_037732	1	1.05162	1.03085
SmedASXL_080330	1.1499	1.05162	1.04628
SmedASXL_048122	1.1499	1.10324	1.13884
SmedASXL_018101	13.7913	14.4211	15.9949
SmedASXL_063201	2.64888	2.29049	2.72781
SmedASXL_070604	1.09993	1	1.04628
SmedASXL_023009	1.09993	1.15486	1.18512
SmedASXL_005353	297.349	307.724	211.824
SmedASXL_020189	1.04997	1.10324	1
SmedASXL_040281	1	1.05162	1.03085
SmedASXL_071148	1.49966	1.5162	1.37025
SmedASXL_006228	16.1397	17.2086	15.9332
SmedASXL_069826	1.09993	1	1.07713
SmedASXL_019272	1.39973	1.2581	1.12342
SmedASXL_027430	1.19986	1.2581	1.30854
SmedASXL_051603	1	1.10324	1.03085
SmedASXL_067825	1.04997	1	1
SmedASXL_055419	1	1.05162	1.07713
SmedASXL_070200	10.7934	10.911	18.1701
SmedASXL_014536	2.74881	2.39373	3.48373
SmedASXL_042936	1.19986	1.20648	1.30854
SmedASXL_013150	30.3301	30.0619	25.6522
SmedASXL_003120	1.49966	1.56782	1.43195
SmedASXL_061222	2.14922	2.90993	1.20055
SmedASXL_073106	1.2998	1.72268	1.29311
SmedASXL_064603	1.04997	1.15486	1.12342
SmedASXL_049031	1.04997	1.15486	1.04628
SmedASXL_050585	1.1499	1.10324	1.10799
SmedASXL_050264	1.39973	1.41296	1.29311
SmedASXL_063167	1.89939	2.18725	2.58897
SmedASXL_009471	2.69885	2.54859	2.23415
SmedASXL_032786	2.49898	2.96155	3.00549
SmedASXL_032961	1.04997	1	1.01543
SmedASXL_018559	1.64956	1.30972	1.32396
SmedASXL_062829	1.04997	1	1.10799
SmedASXL_058960	1.39973	1.15486	1.38567
SmedASXL_039583	1.04997	1.05162	1.03085
SmedASXL_016584	10.5935	11.4788	8.49746
SmedASXL_083416	1.74949	1.2581	1.26226
SmedASXL_063103	1	1	1.04628
SmedASXL_075572	1	1.10324	1.01543
SmedASXL_023003	1.04997	1	1.04628
SmedASXL_003275	1.64956	1.30972	1.74049
SmedASXL_065463	1.4497	1.56782	1.27768
SmedASXL_079572	1.19986	1.10324	1.06171
SmedASXL_072367	1.84942	1.61944	2.48098
SmedASXL_052049	1	1	1
SmedASXL_077685	1.04997	1.10324	1.10799
SmedASXL_044203	1.09993	1.10324	1.10799
SmedASXL_063196	1.04997	1.15486	1.13884
SmedASXL_035477	1.09993	1.05162	1.06171
SmedASXL_047375	1.09993	1.10324	1.07713
SmedASXL_012803	36.1761	37.1854	34.43
SmedASXL_010218	1.19986	1.05162	1.09256
SmedASXL_017267	39.1741	37.5984	43.4702
SmedASXL_043293	1.09993	1.05162	1.04628
SmedASXL_069474	2.34909	2.29049	2.28043
SmedASXL_001686	1.64956	1.72268	1.33939
SmedASXL_015252	1.04997	1	1.01543
SmedASXL_081521	1	1.15486	1.15427
SmedASXL_013927	15.8899	15.9181	15.6247
SmedASXL_030566	1.04997	1.15486	1.01543
SmedASXL_063225	1.19986	1.2581	1.18512
SmedASXL_066301	1.49966	1.41296	1.60165
SmedASXL_018727	4.89736	5.64577	1.67878
SmedASXL_065688	1.69953	1.30972	1.32396
SmedASXL_014078	3.7981	3.73584	3.15976
SmedASXL_031273	1.09993	1.05162	1.06171
SmedASXL_015776	16.4895	18.8088	20.2682
SmedASXL_008708	5.24712	5.1812	4.84129
SmedASXL_022522	1.19986	1.20648	1.10799
SmedASXL_042117	1.09993	1	1.03085
SmedASXL_042029	1.04997	1	1.03085
SmedASXL_044949	1.24983	1.15486	1.32396
SmedASXL_013435	5.04726	4.56176	5.78233
SmedASXL_080696	1.1499	1.2581	1.06171
SmedASXL_056739	1.04997	1	1
SmedASXL_063674	3.74814	4.30366	3.14434
SmedASXL_057559	1.1499	1	1.03085
SmedASXL_017199	108.577	111.982	91.5095
SmedASXL_005116	1	1.05162	1.03085
SmedASXL_065675	1.64956	2.23887	1.74049
SmedASXL_008039	71.1025	71.1512	71.7785
SmedASXL_059009	1.24983	1.41296	1.21598
SmedASXL_029769	1.04997	1.10324	1.01543
SmedASXL_027790	1.09993	1.2581	1.09256
SmedASXL_023964	1.09993	1.05162	1.07713
SmedASXL_010980	1.1499	1	1.03085
SmedASXL_069455	1.24983	1.20648	1.33939
SmedASXL_000659	13.6414	13.9049	20.515
SmedASXL_070709	1.39973	1.2581	1.53994
SmedASXL_057386	1.19986	1.15486	1.13884
SmedASXL_077059	2.69885	2.49697	3.51458
SmedASXL_006655	23.2849	21.6995	23.6621
SmedASXL_066942	1.39973	1.15486	1.10799
SmedASXL_009056	1.1499	1	1
SmedASXL_009487	1.89939	1.67106	1.58622
SmedASXL_038176	1	1	1
SmedASXL_000448	1	1	1.01543
SmedASXL_039552	1.09993	1.2581	1.38567
SmedASXL_071519	2.14922	2.34211	2.57354
SmedASXL_058003	1.1499	1.10324	1
SmedASXL_019711	1.09993	1	1.04628
SmedASXL_036693	1	1.10324	1.07713
SmedASXL_062935	1	1.05162	1.03085
SmedASXL_070516	1.09993	1.15486	1.06171
SmedASXL_069864	1.04997	1	1.06171
SmedASXL_079997	1.09993	1.15486	1.32396
SmedASXL_060044	1.09993	1.36134	1.30854
SmedASXL_002835	1.04997	1.10324	1.1697
SmedASXL_049439	1.69953	2.39373	1.55537
SmedASXL_006791	177.88	175.423	201.565
SmedASXL_031564	1.04997	1.15486	1.03085
SmedASXL_041796	1.04997	1.05162	1.01543
SmedASXL_039994	1.04997	1.10324	1.01543
SmedASXL_048636	1.1499	1.2581	1.24683
SmedASXL_069489	1.99932	2.08401	1.52451
SmedASXL_021240	1.04997	1.10324	1.01543
SmedASXL_040195	1.04997	1	1.03085
SmedASXL_059081	1.1499	1.05162	1.06171
SmedASXL_074217	1.19986	1.46458	1.18512
SmedASXL_003779	1.1499	1.2581	1.04628
SmedASXL_025117	1.34976	1.10324	1.09256
SmedASXL_071204	1.19986	1.36134	1.15427
SmedASXL_080295	1.09993	1.36134	1.07713
SmedASXL_067767	1.34976	1.7743	1.20055
SmedASXL_056207	1	1.10324	1.01543
SmedASXL_016827	2.59892	2.60021	2.86665
SmedASXL_026411	1.09993	1	1
SmedASXL_073016	1.04997	1.20648	1.13884
SmedASXL_007944	252.929	247.536	210.358
SmedASXL_067240	4.99729	5.95549	3.65342
SmedASXL_068520	1	1.05162	1
SmedASXL_070911	1	1.05162	1.01543
SmedASXL_007223	1.99932	1.67106	3.59172
SmedASXL_034123	1.49966	1.82592	1.38567
SmedASXL_065996	1.24983	1.36134	1.37025
SmedASXL_034477	1.19986	1.15486	1.50909
SmedASXL_017048	64.407	63.3566	58.5423
SmedASXL_055735	1.2998	1.10324	1.18512
SmedASXL_025471	1.09993	1.67106	1.49366
SmedASXL_051268	1.19986	1.05162	1.15427
SmedASXL_046996	1.04997	1	1.04628
SmedASXL_028572	1.04997	1.10324	1.06171
SmedASXL_077594	1.1499	1.15486	1.35482
SmedASXL_058360	1	1	1.01543
SmedASXL_060131	1.09993	1	1.09256
SmedASXL_004470	1.59959	1.72268	1.43195
SmedASXL_009304	6.79607	7.60732	6.53825
SmedASXL_069286	1.24983	1.5162	1.37025
SmedASXL_062705	1.4497	1.46458	1.66336
SmedASXL_008015	1.09993	1.05162	1.04628
SmedASXL_001674	1.09993	1.20648	1.30854
SmedASXL_045700	1.04997	1.05162	1.03085
SmedASXL_079855	1.04997	1	1.03085
SmedASXL_021462	1.04997	1	1.10799
SmedASXL_066812	1.64956	1.56782	1.60165
SmedASXL_012955	24.584	24.6418	31.4835
SmedASXL_012675	3.09858	2.96155	2.91293
SmedASXL_029917	1	1.05162	1.01543
SmedASXL_000091	2.49898	2.54859	2.45013
SmedASXL_026818	1.04997	1	1.04628
SmedASXL_058938	2.04929	1.87754	2.04903
SmedASXL_066458	1.2998	1.10324	1.15427
SmedASXL_045728	1.1499	1.5162	1.57079
SmedASXL_056114	1.04997	1.10324	1.07713
SmedASXL_001796	41.1728	40.231	30.0797
SmedASXL_025969	1.2998	1.5162	1.52451
SmedASXL_018039	12.742	11.9434	7.24789
SmedASXL_003249	1.09993	1	1.03085
SmedASXL_038687	1.09993	1.05162	1.01543
SmedASXL_052790	1.04997	1.05162	1.13884
SmedASXL_008853	20.7866	19.738	18.6329
SmedASXL_028613	1	1.05162	1.04628
SmedASXL_055876	1.2998	1.20648	1.26226
SmedASXL_047349	1	1.05162	1.04628
SmedASXL_046737	1.04997	1.05162	1.01543
SmedASXL_031661	1.39973	1.41296	1.20055
SmedASXL_045372	1	1.05162	1.04628
SmedASXL_060883	1.19986	1.20648	1.15427
SmedASXL_030024	1.04997	1.10324	1.26226
SmedASXL_013429	2.49898	2.54859	2.04903
SmedASXL_073299	1.04997	1.10324	1.06171
SmedASXL_051977	1.1499	1.10324	1.13884
SmedASXL_037367	1.1499	1.05162	1.1697
SmedASXL_033070	1.19986	1.05162	1.12342
SmedASXL_015085	1.24983	1.2581	1.26226
SmedASXL_045398	1.04997	1.10324	1.12342
SmedASXL_060979	1.1499	1.05162	1.07713
SmedASXL_038657	1.69953	1.56782	1.43195
SmedASXL_039560	1.04997	1	1
SmedASXL_025920	1.49966	2.18725	1.52451
SmedASXL_041218	1.24983	1.36134	1.37025
SmedASXL_067228	1	1.05162	1.04628
SmedASXL_017761	48.3179	43.0701	32.7948
SmedASXL_070029	1.84942	1.46458	1.61708
SmedASXL_000646	1	1.10324	1.01543
SmedASXL_071405	2.44902	2.03239	1.38567
SmedASXL_046765	5.64685	4.61338	5.39666
SmedASXL_062605	1.89939	1.5162	1.60165
SmedASXL_037362	1.09993	1.05162	1.15427
SmedASXL_039244	1	1.05162	1
SmedASXL_020901	1.04997	1	1.03085
SmedASXL_029052	1.04997	1	1.04628
SmedASXL_069771	3.14854	3.01317	2.31128
SmedASXL_011054	12.1424	11.7885	14.3751
SmedASXL_038870	1	1.05162	1.1697
SmedASXL_033096	1.04997	1	1.03085
SmedASXL_037715	1.04997	1.20648	1.04628
SmedASXL_067155	1.04997	1	1.01543
SmedASXL_071189	1.54963	1.20648	1.49366
SmedASXL_049695	1.34976	1.10324	1.04628
SmedASXL_040919	1	1.05162	1
SmedASXL_065826	1.1499	1.46458	1.27768
SmedASXL_017251	1.54963	1.5162	1.1697
SmedASXL_071183	1.64956	1.82592	1.84848
SmedASXL_013529	1	1.05162	1.01543
SmedASXL_002310	1.59959	1.98077	1.53994
SmedASXL_021431	1	1.10324	1.03085
SmedASXL_010534	7.69546	7.09113	10.2253
SmedASXL_038266	1.04997	1.05162	1.12342
SmedASXL_057498	1.19986	1.15486	1.13884
SmedASXL_036352	1.24983	1.20648	1.26226
SmedASXL_018922	13.1917	13.9049	15.3933
SmedASXL_064554	1.59959	1.56782	1.50909
SmedASXL_014909	1.04997	1.10324	1.09256
SmedASXL_012679	190.072	194.264	166.083
SmedASXL_024918	1.04997	1.05162	1.07713
SmedASXL_001503	10.0938	10.7561	11.4903
SmedASXL_007900	16.5395	14.1114	21.0087
SmedASXL_049462	1.04997	1	1.03085
SmedASXL_070209	1.1499	1	1.18512
SmedASXL_016330	4.14787	4.665	4.85672
SmedASXL_000819	1	1	1.01543
SmedASXL_043990	1	1.05162	1
SmedASXL_068168	3.09858	2.75507	1.53994
SmedASXL_031068	1.19986	1.20648	1.43195
SmedASXL_015195	1.39973	1.36134	1.2314
SmedASXL_064814	1.1499	1.20648	1.29311
SmedASXL_034191	1	1.05162	1
SmedASXL_025518	1.19986	1.10324	1.1697
SmedASXL_055382	1.74949	1.61944	1.92561
SmedASXL_013168	13.8413	16.073	17.1674
SmedASXL_005968	11.6927	11.2207	9.40765
SmedASXL_028046	1.1499	1.05162	1.13884
SmedASXL_014940	8.59485	8.0719	7.92667
SmedASXL_066078	2.14922	2.60021	1.43195
SmedASXL_063354	4.14787	3.52937	4.56361
SmedASXL_015357	44.3206	47.3545	45.1363
SmedASXL_053004	4.64753	4.76824	7.12447
SmedASXL_074133	1.09993	1.05162	1.06171
SmedASXL_042332	1.04997	1.20648	1.07713
SmedASXL_068050	1.19986	1.05162	1.03085
SmedASXL_060038	1.09993	1.05162	1.12342
SmedASXL_069389	1.24983	1.36134	1.24683
SmedASXL_052383	1	1	1.04628
SmedASXL_081587	1.2998	1.5162	1.32396
SmedASXL_083316	1.04997	1	1.04628
SmedASXL_054416	2.14922	2.34211	1.66336
SmedASXL_006436	7.79539	7.96866	8.6363
SmedASXL_067278	1.24983	1.2581	1.10799
SmedASXL_000988	1.04997	1	1
SmedASXL_001081	15.8399	16.5892	16.1183
SmedASXL_009250	2.44902	2.90993	3.02092
SmedASXL_061695	1.1499	1.05162	1.03085
SmedASXL_036100	1.09993	1.05162	1.21598
SmedASXL_017708	1.89939	2.03239	1.69421
SmedASXL_014346	24.584	25.1064	29.37
SmedASXL_065796	1.4497	1.46458	1.35482
SmedASXL_032191	1	1.05162	1.01543
SmedASXL_079077	1.2998	1.20648	1.35482
SmedASXL_044604	1.04997	1.05162	1.03085
SmedASXL_042591	1.2998	1.36134	1.27768
SmedASXL_034273	1.24983	1.2581	1.10799
SmedASXL_025394	1.09993	1	1
SmedASXL_032602	1.19986	1	1.03085
SmedASXL_079765	1.1499	1.05162	1.06171
SmedASXL_076819	1.34976	1.30972	1.52451
SmedASXL_023634	1	1.05162	1.03085
SmedASXL_053964	1	1.05162	1.06171
SmedASXL_054622	1.2998	1.5162	1.47823
SmedASXL_080108	1	1.05162	1
SmedASXL_023464	1.09993	1.20648	1.10799
SmedASXL_007818	1	1.05162	1.03085
SmedASXL_017707	21.4861	21.8544	27.9353
SmedASXL_072764	1	1	1
SmedASXL_072329	1.39973	1.2581	1.06171
SmedASXL_002071	1.1499	1	1.06171
SmedASXL_069294	1.19986	1	1.33939
SmedASXL_007875	44.9702	44.8251	56.0122
SmedASXL_062883	1.19986	1.10324	1.03085
SmedASXL_041843	1	1.20648	1.01543
SmedASXL_006427	39.4239	37.4951	45.8614
SmedASXL_080206	1.09993	1.05162	1.18512
SmedASXL_044196	1.04997	1.05162	1.04628
SmedASXL_048771	1.04997	1	1.01543
SmedASXL_027595	1	1.05162	1.10799
SmedASXL_058770	1	1.10324	1.13884
SmedASXL_069116	1.79946	1.87754	1.55537
SmedASXL_081431	1	1.05162	1.04628
SmedASXL_036405	1.04997	1	1.04628
SmedASXL_004367	1.04997	1	1.04628
SmedASXL_061015	1.59959	1.67106	1.52451
SmedASXL_072252	2.74881	2.75507	2.77409
SmedASXL_029017	1.04997	1	1.03085
SmedASXL_077102	1.39973	1.5162	1.21598
SmedASXL_009943	48.8176	48.8515	57.7555
SmedASXL_016914	18.1384	18.6539	16.5349
SmedASXL_077615	3.74814	2.90993	3.96196
SmedASXL_043566	1.2998	1.41296	1.1697
SmedASXL_074430	1.39973	1.15486	1.04628
SmedASXL_076920	1.39973	1.30972	1.77134
SmedASXL_068957	1.84942	1.61944	1.41653
SmedASXL_018133	12.1424	9.41401	9.23795
SmedASXL_035891	1.09993	1.10324	1.03085
SmedASXL_007393	2.64888	3.52937	3.28318
SmedASXL_080608	1	1.05162	1.07713
SmedASXL_011375	1.1499	1.15486	1.12342
SmedASXL_039181	1	1.10324	1.09256
SmedASXL_051097	2.94868	2.23887	1.72506
SmedASXL_079103	1.04997	1.05162	1.06171
SmedASXL_076993	1.19986	1.15486	1.27768
SmedASXL_022797	1.04997	1	1.04628
SmedASXL_068630	1.09993	1	1.01543
SmedASXL_004345	565.068	571.398	753.029
SmedASXL_031610	1.09993	1	1.01543
SmedASXL_016797	84.0437	85.8628	80.0319
SmedASXL_042398	1.09993	1.15486	1.26226
SmedASXL_027636	1.09993	1.20648	1.03085
SmedASXL_001908	1.19986	1.15486	1.18512
SmedASXL_006161	1.04997	1.10324	1
SmedASXL_053104	1.4497	1.15486	1.29311
SmedASXL_021654	1.09993	1.30972	1.24683
SmedASXL_003073	3.49831	3.8907	3.56086
SmedASXL_050570	1.04997	1.05162	1.01543
SmedASXL_032022	1.4497	1.30972	1.32396
SmedASXL_025445	1.09993	1.10324	1.07713
SmedASXL_077806	1.64956	1.46458	1.72506
SmedASXL_003036	1.09993	1.10324	1.10799
SmedASXL_020725	1.09993	1	1.01543
SmedASXL_028416	1.04997	1.05162	1.01543
SmedASXL_009104	2.29912	1.7743	2.74324
SmedASXL_072118	1.34976	1.41296	1.37025
SmedASXL_055523	1.09993	1.20648	1.20055
SmedASXL_008355	9.844	10.0334	10.4412
SmedASXL_041402	1.04997	1.10324	1.07713
SmedASXL_068261	2.49898	1.92915	2.06445
SmedASXL_054823	1	1	1
SmedASXL_074350	1.04997	1.46458	1.26226
SmedASXL_075524	1.69953	1.72268	1.49366
SmedASXL_033467	1.04997	1.05162	1.01543
SmedASXL_003276	11.4929	10.8077	9.77789
SmedASXL_079872	1.09993	1.05162	1.07713
SmedASXL_044581	1.09993	1	1.03085
SmedASXL_024010	1.1499	1.2581	1.43195
SmedASXL_041918	1.04997	1.15486	1.01543
SmedASXL_014705	51.0661	52.0003	49.0702
SmedASXL_070388	1.04997	1.05162	1.10799
SmedASXL_026790	1.09993	1.10324	1.03085
SmedASXL_026391	1.04997	1.20648	1.03085
SmedASXL_011173	14.6907	14.9889	13.0021
SmedASXL_078839	3.14854	3.78746	3.99281
SmedASXL_051792	1.04997	1.15486	1.12342
SmedASXL_005289	101.032	103.62	107.214
SmedASXL_065217	1.04997	1.05162	1
SmedASXL_048720	1.39973	1.2581	1.35482
SmedASXL_018747	437.854	445.497	478.261
SmedASXL_059920	1.64956	1.67106	1.50909
SmedASXL_081769	1.09993	1	1
SmedASXL_028921	1.64956	1.5162	1.67878
SmedASXL_028069	1.39973	1.72268	1.35482
SmedASXL_067287	1.24983	1.30972	1.04628
SmedASXL_056038	6.94597	6.31683	8.62088
SmedASXL_001975	100.932	103.104	82.2225
SmedASXL_042055	1.04997	1.10324	1.04628
SmedASXL_080037	1.1499	1.05162	1.04628
SmedASXL_036150	1.04997	1.20648	1.04628
SmedASXL_078206	1	1.05162	1
SmedASXL_055196	1	1	1.01543
SmedASXL_068669	1.1499	1.05162	1.18512
SmedASXL_049602	1.1499	1.30972	1.33939
SmedASXL_001172	1	1.05162	1.03085
SmedASXL_043552	1.2998	1.10324	1.1697
SmedASXL_068729	1.2998	1.20648	1.2314
SmedASXL_059071	1.04997	1.05162	1.03085
SmedASXL_041487	1	1.15486	1.09256
SmedASXL_080691	1	1	1.03085
SmedASXL_075104	4.2478	4.56176	5.02642
SmedASXL_077136	1.39973	1.46458	1.35482
SmedASXL_019756	2.99864	2.65183	3.2986
SmedASXL_053190	1.39973	1.05162	1.41653
SmedASXL_063570	1.04997	1.05162	1.03085
SmedASXL_034349	1.04997	1	1.03085
SmedASXL_065710	1.04997	1	1.03085
SmedASXL_015736	10.9932	11.4788	13.65
SmedASXL_070980	1.04997	1.05162	1.09256
SmedASXL_082239	1.1499	1.20648	1.2314
SmedASXL_009638	1.54963	1.98077	1.91019
SmedASXL_070696	1	1.10324	1
SmedASXL_061820	1.24983	1.15486	1.32396
SmedASXL_013425	12.3423	12.2531	14.2363
SmedASXL_057584	14.9405	14.7308	16.5966
SmedASXL_008765	1.79946	1.41296	1.50909
SmedASXL_031710	1	1	1.06171
SmedASXL_040556	1.04997	1.10324	1.13884
SmedASXL_066423	1.39973	1.15486	1.09256
SmedASXL_041947	1.04997	1.05162	1.10799
SmedASXL_068274	1.59959	2.34211	2.01817
SmedASXL_005615	2.09925	2.08401	2.2033
SmedASXL_075972	41.2727	38.7856	36.4972
SmedASXL_083078	1.09993	1.05162	1.10799
SmedASXL_049176	1.04997	1	1.06171
SmedASXL_068347	1.24983	1.10324	1.04628
SmedASXL_046251	1.19986	1.30972	1.21598
SmedASXL_025649	1.69953	1.87754	2.265
SmedASXL_013775	2.39905	2.49697	2.24958
SmedASXL_017525	22.4355	24.6934	11.1972
SmedASXL_045152	2.39905	2.23887	1.87933
SmedASXL_033780	1	1.05162	1.12342
SmedASXL_032294	1.1499	1.2581	1.03085
SmedASXL_040350	1	1.05162	1.01543
SmedASXL_007640	2.29912	2.54859	1.60165
SmedASXL_062515	1.09993	1.05162	1.07713
SmedASXL_017248	428.16	420.875	342.752
SmedASXL_081271	1.04997	1.2581	1.30854
SmedASXL_073821	1.1499	1.05162	1
SmedASXL_080740	1.09993	1.05162	1.21598
SmedASXL_025802	2.14922	2.18725	3.19062
SmedASXL_083305	1.04997	1.05162	1.03085
SmedASXL_006508	2.79878	3.11641	2.8358
SmedASXL_051537	1	1	1.01543
SmedASXL_018644	11.7927	11.8918	8.59002
SmedASXL_055055	1.04997	1.10324	1.12342
SmedASXL_044263	1	1.10324	1
SmedASXL_020662	1.04997	1.10324	1.03085
SmedASXL_059221	1.24983	1.2581	1.44738
SmedASXL_019663	1.54963	1.72268	1.49366
SmedASXL_021196	1.09993	1	1.01543
SmedASXL_079981	1.69953	1.98077	3.8694
SmedASXL_071077	9.89397	10.9626	11.4749
SmedASXL_063136	1.84942	1.7743	1.64793
SmedASXL_071762	1.74949	1.92915	1.94104
SmedASXL_043047	8.09519	8.79458	9.56192
SmedASXL_040565	1.1499	1.10324	1.12342
SmedASXL_003085	665.999	682.432	863.548
SmedASXL_006706	11.393	11.4788	13.0484
SmedASXL_022155	1.04997	1.10324	1.06171
SmedASXL_020997	1.09993	1	1
SmedASXL_056847	1.09993	1.10324	1
SmedASXL_040275	1	1	1.01543
SmedASXL_081349	1.09993	1	1.03085
SmedASXL_029459	1	1	1.09256
SmedASXL_007261	4.04793	3.52937	2.35757
SmedASXL_033983	2.79878	2.70345	2.63525
SmedASXL_006743	55.4631	54.6329	44.4575
SmedASXL_012171	2.69885	3.11641	3.2986
SmedASXL_036334	1	1.05162	1.03085
SmedASXL_067371	1.2998	1.20648	1.21598
SmedASXL_049092	1.04997	1.15486	1.01543
SmedASXL_007062	3.49831	2.96155	12.1691
SmedASXL_037112	1.04997	1.10324	1.07713
SmedASXL_066477	1.04997	1.05162	1.06171
SmedASXL_037074	1.04997	1	1.09256
SmedASXL_062942	2.04929	1.82592	1.74049
SmedASXL_031001	1	1	1
SmedASXL_020297	1.34976	1.30972	1.12342
SmedASXL_032114	1.1499	1.05162	1.21598
SmedASXL_024014	1.1499	1.15486	1.18512
SmedASXL_065271	1.1499	1.20648	1.13884
SmedASXL_039430	1.1499	1	1.06171
SmedASXL_055286	1.09993	1	1
SmedASXL_033900	1.04997	1.15486	1.06171
SmedASXL_018663	696.279	691.104	1059.62
SmedASXL_057857	1.94936	2.23887	2.01817
SmedASXL_011779	8.24509	9.00106	6.36855
SmedASXL_069961	1.09993	1.05162	1.04628
SmedASXL_036454	1.04997	1	1.18512
SmedASXL_037587	1.19986	1.10324	1.15427
SmedASXL_023293	1.09993	1	1.09256
SmedASXL_023331	1.09993	1.05162	1.07713
SmedASXL_076291	20.187	20.0477	22.1657
SmedASXL_001996	1.2998	1.46458	1.18512
SmedASXL_078913	2.54895	2.08401	2.51183
SmedASXL_047740	1	1.15486	1.03085
SmedASXL_078328	1.69953	1.46458	1.43195
SmedASXL_059400	1	1.05162	1
SmedASXL_073810	1.24983	1.2581	1.74049
SmedASXL_011843	37.9749	42.1409	30.5733
SmedASXL_002178	1.24983	1.36134	1.33939
SmedASXL_058002	1.04997	1.05162	1.04628
SmedASXL_005840	74.6001	73.9903	78.3041
SmedASXL_024930	1	1	1
SmedASXL_058267	1	1.05162	1
SmedASXL_012813	10.6435	9.67211	9.4385
SmedASXL_013537	11.4929	10.0851	14.9768
SmedASXL_057541	1.34976	1.41296	1.61708
SmedASXL_070626	1.04997	1.05162	1.09256
SmedASXL_036344	1.19986	1.05162	1.26226
SmedASXL_014697	56.0627	50.813	45.0746
SmedASXL_082339	1.24983	1.2581	1.26226
SmedASXL_002994	186.974	185.799	184.564
SmedASXL_050101	1.34976	1.30972	1.6325
SmedASXL_020958	1.19986	1.30972	1.20055
SmedASXL_046501	1	1	1.01543
SmedASXL_039002	1.19986	1.15486	1.24683
SmedASXL_013967	14.7407	17.828	21.2709
SmedASXL_027014	1.2998	1.36134	1.2314
SmedASXL_077826	1.54963	1.36134	1.46281
SmedASXL_063665	1.04997	1.15486	1.07713
SmedASXL_062584	1.04997	1.05162	1.07713
SmedASXL_070762	1	1.10324	1.04628
SmedASXL_024903	1.19986	1.05162	1.20055
SmedASXL_058578	1.04997	1	1.20055
SmedASXL_042929	1.09993	1.05162	1.10799
SmedASXL_010257	16.2896	19.0669	23.5541
SmedASXL_016543	1	1.15486	1.06171
SmedASXL_041101	1.09993	1	1.09256
SmedASXL_054373	4.49763	3.94232	5.0727
SmedASXL_051087	1.04997	1.10324	1.06171
SmedASXL_047738	1	1.05162	1.21598
SmedASXL_079889	1.2998	1.2581	1.26226
SmedASXL_000820	1.1499	1.15486	1.06171
SmedASXL_076739	1.04997	1.05162	1.07713
SmedASXL_010313	335.073	332.502	327.14
SmedASXL_051153	1.24983	1.20648	1.29311
SmedASXL_006670	2.34909	2.39373	2.4347
SmedASXL_018741	16.7893	17.0021	16.9668
SmedASXL_028776	1	1	1.04628
SmedASXL_082498	1.34976	1.10324	1.27768
SmedASXL_034692	1.1499	1.05162	1.06171
SmedASXL_073030	2.19919	1.56782	1.46281
SmedASXL_053980	1	1.05162	1
SmedASXL_020313	1	1	1
SmedASXL_005050	18.0384	16.5892	15.239
SmedASXL_009412	1.39973	1.5162	1.33939
SmedASXL_057351	1.04997	1.05162	1.01543
SmedASXL_075507	1.69953	1.82592	1.70964
SmedASXL_081087	1.04997	1.10324	1.09256
SmedASXL_038499	1.09993	1	1
SmedASXL_082748	1.04997	1.05162	1
SmedASXL_018868	1	1.05162	1.03085
SmedASXL_007576	1.1499	1.05162	1.04628
SmedASXL_082163	1.4497	1.05162	1.13884
SmedASXL_002824	1	1.05162	1.01543
SmedASXL_078142	1	1.05162	1.07713
SmedASXL_069538	1.04997	1	1.12342
SmedASXL_000836	1.09993	1	1.07713
SmedASXL_063147	1	1.10324	1.10799
SmedASXL_035520	1.34976	1.15486	1.41653
SmedASXL_024100	1.19986	1.05162	1.1697
SmedASXL_003480	12.4422	12.1499	9.68533
SmedASXL_019497	27.6319	30.9911	28.3364
SmedASXL_014432	89.8897	92.625	77.3168
SmedASXL_081249	1.09993	1.05162	1.01543
SmedASXL_039633	1	1.20648	1.1697
SmedASXL_030453	1.09993	1.05162	1.09256
SmedASXL_056185	1.04997	1.05162	1.07713
SmedASXL_043485	1.04997	1	1.07713
SmedASXL_016995	2.44902	2.80669	2.65068
SmedASXL_032184	1.04997	1	1.01543
SmedASXL_063639	1.1499	1.20648	1.07713
SmedASXL_011651	1.1499	1.10324	1.18512
SmedASXL_056826	1.19986	1.2581	1.07713
SmedASXL_070296	1.09993	1	1.09256
SmedASXL_076816	1	1.05162	1.04628
SmedASXL_014761	5.84671	5.23282	5.21154
SmedASXL_036310	1	1	1
SmedASXL_063156	1.79946	2.08401	2.14159
SmedASXL_079191	1.04997	1	1
SmedASXL_005020	1.84942	2.13563	1.69421
SmedASXL_013663	100.882	106.304	96.9706
SmedASXL_053933	1	1	1
SmedASXL_079258	1.04997	1	1.38567
SmedASXL_046214	1.04997	1.05162	1.04628
SmedASXL_074197	1.19986	1.10324	1.12342
SmedASXL_056966	1	1.05162	1.09256
SmedASXL_009214	1.04997	1	1.04628
SmedASXL_014253	5.79675	5.69739	8.15807
SmedASXL_026762	1	1	1
SmedASXL_030204	1.24983	1.10324	1.1697
SmedASXL_051300	1.24983	1.20648	1.21598
SmedASXL_020023	1.04997	1.15486	1.10799
SmedASXL_008453	293.602	289.761	313.811
SmedASXL_025718	1	1.05162	1.09256
SmedASXL_045816	1.1499	1	1.04628
SmedASXL_015020	19.0877	17.9313	18.309
SmedASXL_018588	21.7359	23.1449	21.8726
SmedASXL_059834	1.54963	1.56782	1.4011
SmedASXL_021268	1.2998	1.10324	1.12342
SmedASXL_016499	83.4441	84.7788	93.2836
SmedASXL_065122	1.19986	1.20648	1.15427
SmedASXL_024376	1.24983	1.2581	1.21598
SmedASXL_025113	1.2998	1.10324	1.10799
SmedASXL_055342	1.1499	1.20648	1.21598
SmedASXL_010048	22.0357	22.99	32.8565
SmedASXL_018490	30.1302	30.9394	34.3683
SmedASXL_018512	10.1438	10.1883	5.84404
SmedASXL_050996	1.04997	1.05162	1.09256
SmedASXL_057872	1	1	1.09256
SmedASXL_031526	1.09993	1.15486	1.09256
SmedASXL_067459	1.19986	1.10324	1.07713
SmedASXL_070971	1.79946	1.87754	2.18787
SmedASXL_022679	1	1	1.04628
SmedASXL_039059	1.1499	1.05162	1
SmedASXL_011078	215.305	219.661	165.636
SmedASXL_076376	4.89736	4.45852	4.903
SmedASXL_023889	1.1499	1.05162	1.15427
SmedASXL_026975	1.04997	1	1.07713
[truncated: 66,316 more rows]

## Sheet: X1vsIrrad_DESeq_FDR0.001
transcript	log2FC.CPM1	logFC.DESeq	FDR.DESeq
SmedASXL_000003	1.89332	2.40231	0.000592396
SmedASXL_000006	1.2536	3.79525	0.000794119
SmedASXL_000009	2.94179	3.5203	2.40499e-06
SmedASXL_000024	1.50382	5.84333	4.60882e-08
SmedASXL_000044	1.67702	2.03517	0.000603484
SmedASXL_000051	1.69093	5.71782	6.29429e-08
SmedASXL_000064	1.2582	4.31695	0.000154569
SmedASXL_000090	1.91289	2.73181	0.000114633
SmedASXL_000091	1.06577	3.05835	0.000716983
SmedASXL_000122	1.65075	1.94378	7.49893e-05
SmedASXL_000137	1.58883	4.2663	4.0719e-06
SmedASXL_000166	1.14852	3.58754	0.0002436
SmedASXL_000178	2.23624	2.79217	1.04949e-06
SmedASXL_000180	1.58916	3.90241	9.64051e-06
SmedASXL_000184	4.0307	6.39137	1.42701e-15
SmedASXL_000214	1.50115	4.10322	4.98804e-06
SmedASXL_000222	2.00647	3.8435	0.000850514
SmedASXL_000259	2.29562	9.98379	1.68829e-13
SmedASXL_000275	3.78447	6.05057	6.78638e-13
SmedASXL_000277	2.47883	6.17479	3.42586e-07
SmedASXL_000280	2.14572	5.21743	2.55784e-09
SmedASXL_000308	2.9943	3.31633	5.06128e-05
SmedASXL_000323	1.07822	4.4831	2.39985e-06
SmedASXL_000332	1.92296	6.80563	2.20376e-11
SmedASXL_000354	1.45769	1.87716	0.000181029
SmedASXL_000419	1.45696	3.54931	3.85207e-05
SmedASXL_000463	1.05378	3.36054	0.000106818
SmedASXL_000473	2.07933	2.45349	0.000224782
SmedASXL_000560	1.69726	2.07878	0.000348124
SmedASXL_000571	4.32382	5.92309	3.04948e-14
SmedASXL_000572	2.50011	4.43686	3.55481e-09
SmedASXL_000579	2.55643	4.6765	3.20664e-12
SmedASXL_000602	2.44167	3.50137	2.79797e-06
SmedASXL_000613	2.60006	2.95611	8.23142e-06
SmedASXL_000625	2.26221	2.46692	0.000873705
SmedASXL_000626	5.26542	4.90515	5.94453e-08
SmedASXL_000627	2.41636	3.31681	1.39408e-08
SmedASXL_000659	1.73391	2.10184	9.14802e-05
SmedASXL_000676	3.08578	3.10654	0.000658525
SmedASXL_000685	3.45626	3.6304	9.56262e-06
SmedASXL_000706	4.61694	5.00022	1.20456e-11
SmedASXL_000716	3.94723	4.80872	1.39977e-12
SmedASXL_000736	2.99896	6.74797	4.58823e-14
SmedASXL_000738	4.14539	6.52158	2.59842e-17
SmedASXL_000752	2.20404	8.30766	5.3423e-12
SmedASXL_000760	4.7061	5.63915	1.26254e-12
SmedASXL_000762	1.10671	3.25664	0.000327295
SmedASXL_000773	1.61569	3.34605	7.57003e-05
SmedASXL_000780	2.4964	4.05595	1.52616e-08
SmedASXL_000790	1.29079	Inf	6.55396e-08
SmedASXL_000822	1.52046	4.35534	5.5963e-05
SmedASXL_000839	2.54188	2.73114	5.48915e-05
SmedASXL_000846	2.35656	3.92498	1.9849e-09
SmedASXL_000849	2.21221	2.48745	0.000549451
SmedASXL_000861	5.38428	6.00542	2.14988e-14
SmedASXL_000863	3.44507	3.71064	2.78737e-08
SmedASXL_000866	1.77484	1.894	0.000498145
SmedASXL_000875	1.56828	1.9315	0.000223214
SmedASXL_000920	1.16645	1.67605	0.000836217
SmedASXL_000972	2.44154	4.00437	2.38498e-09
SmedASXL_000996	1.34983	4.94445	4.81766e-07
SmedASXL_001008	2.81871	4.20866	4.07414e-08
SmedASXL_001043	1.48757	2.46429	9.97997e-05
SmedASXL_001062	1.68856	1.90323	0.000569792
SmedASXL_001080	3.63753	4.80877	1.69553e-12
SmedASXL_001100	2.46433	2.67146	3.82325e-06
SmedASXL_001131	2.31904	2.7803	1.39864e-05
SmedASXL_001143	2.91916	6.61762	1.10889e-12
SmedASXL_001204	1.1907	2.12128	0.000111598
SmedASXL_001240	2.67529	2.87094	1.21411e-05
SmedASXL_001270	1.75036	2.30467	2.11577e-05
SmedASXL_001276	2.12601	2.50884	0.000708786
SmedASXL_001282	2.17986	2.41358	0.000666999
SmedASXL_001298	2.18428	2.69302	8.13879e-05
SmedASXL_001299	1.32608	1.84765	0.000233341
SmedASXL_001304	1.65347	1.75757	0.000552231
SmedASXL_001318	1.83324	2.16214	0.000551338
SmedASXL_001327	3.61654	3.25157	0.000525048
SmedASXL_001340	2.36311	2.78699	4.9515e-05
SmedASXL_001344	2.01019	2.08809	8.83695e-05
SmedASXL_001347	2.17723	2.49009	2.21741e-05
SmedASXL_001349	4.16471	4.65991	3.09571e-10
SmedASXL_001350	2.91373	4.39129	9.1007e-08
SmedASXL_001356	2.51986	2.93772	4.9801e-05
SmedASXL_001361	1.87043	2.05478	0.000107239
SmedASXL_001364	1.83548	2.14279	0.000262319
SmedASXL_001369	3.722	5.10074	6.94328e-14
SmedASXL_001384	2.37972	2.74988	5.03818e-06
SmedASXL_001389	2.75087	3.57457	1.00664e-05
SmedASXL_001391	2.77611	3.13821	1.64178e-06
SmedASXL_001399	1.9453	2.21399	3.75493e-05
SmedASXL_001413	5.82992	6.45199	9.71768e-16
SmedASXL_001422	4.78563	8.31342	6.97195e-22
SmedASXL_001438	6.05439	6.55483	4.59998e-17
SmedASXL_001440	1.71692	1.90042	0.000881527
SmedASXL_001466	2.55311	2.72906	2.68241e-05
SmedASXL_001474	1.87615	2.68491	4.92965e-05
SmedASXL_001499	3.66492	4.27501	1.2311e-08
SmedASXL_001503	2.93307	4.6229	1.88766e-11
SmedASXL_001508	1.97634	2.32797	0.000509456
SmedASXL_001512	4.33346	10.692	1.04728e-20
SmedASXL_001613	2.29932	2.559	0.000103396
SmedASXL_001620	2.36919	7.04105	4.58322e-13
SmedASXL_001638	1.72286	1.92931	0.000219792
SmedASXL_001649	3.35138	4.31577	1.18962e-09
SmedASXL_001650	2.15605	2.49589	0.000486932
SmedASXL_001657	1.51447	2.0805	0.000464291
SmedASXL_001662	1.98904	2.30436	9.0509e-05
SmedASXL_001708	1.5542	5.64389	8.00697e-08
SmedASXL_001720	2.20132	2.41731	9.44577e-06
SmedASXL_001721	3.29253	3.59828	1.94994e-06
SmedASXL_001724	3.17803	3.50964	1.3762e-06
SmedASXL_001731	5.04996	5.79833	2.88042e-14
SmedASXL_001735	1.89511	2.3685	4.43368e-05
SmedASXL_001741	1.85107	2.26006	0.000825984
SmedASXL_001746	4.17399	6.64272	1.84316e-18
SmedASXL_001754	1.48812	3.05335	6.32595e-05
SmedASXL_001773	1.7564	1.86493	0.000390252
SmedASXL_001777	1.76799	3.25782	0.000135517
SmedASXL_001824	1.97866	2.17389	0.000352628
SmedASXL_001842	2.35757	2.54144	5.60191e-05
SmedASXL_001848	3.56007	4.22833	8.77724e-12
SmedASXL_001853	4.79221	9.53923	2.68192e-22
SmedASXL_001866	2.99634	3.25199	3.15882e-06
SmedASXL_001878	3.46461	8.66615	3.06659e-19
SmedASXL_001888	3.51373	5.96578	1.38832e-14
SmedASXL_001893	4.90331	9.54965	7.16452e-17
SmedASXL_001902	2.30651	2.49267	1.63395e-05
SmedASXL_001938	2.64967	2.85914	2.45432e-05
SmedASXL_001986	3.78828	4.09074	1.49933e-10
SmedASXL_001990	1.72264	3.48662	2.45409e-05
SmedASXL_002004	2.13952	2.21675	0.000102224
SmedASXL_002012	4.24745	4.30258	8.70615e-07
SmedASXL_002038	2.52738	2.68236	1.07645e-05
SmedASXL_002047	2.35162	5.44301	2.20882e-10
SmedASXL_002052	3.97671	4.32627	3.18026e-09
SmedASXL_002053	4.06885	3.97928	1.60058e-06
SmedASXL_002055	1.0084	3.11592	0.000796136
SmedASXL_002074	2.06611	2.91013	7.87085e-06
SmedASXL_002113	1.13969	4.99117	5.36043e-06
SmedASXL_002145	2.15012	2.56974	6.62034e-06
SmedASXL_002154	3.83524	4.04805	1.48629e-05
SmedASXL_002156	3.14028	3.30776	2.48081e-06
SmedASXL_002160	4.31362	4.69307	1.79941e-10
SmedASXL_002182	1.98781	5.27845	2.75627e-06
SmedASXL_002192	2.36414	2.63728	1.87486e-05
SmedASXL_002240	8.18552	10.1495	1.27382e-27
SmedASXL_002264	1.31742	Inf	4.96467e-08
SmedASXL_002298	1.14956	4.08585	4.15234e-06
SmedASXL_002319	7.67662	10.0182	4.92986e-29
SmedASXL_002322	1.71587	1.86918	0.0004574
SmedASXL_002354	2.92279	3.06663	4.89657e-05
SmedASXL_002411	7.93224	10.141	8.01624e-30
SmedASXL_002417	2.24136	6.18287	1.8128e-12
SmedASXL_002418	2.28646	2.72201	5.55788e-06
SmedASXL_002442	1.74432	9.2577	9.7366e-10
SmedASXL_002462	1.90333	2.01519	0.000451069
SmedASXL_002481	2.48584	2.75706	8.70925e-06
SmedASXL_002499	2.32832	4.74019	1.03704e-10
SmedASXL_002530	2.33025	2.41414	7.06002e-06
SmedASXL_002542	1.88807	2.19307	9.17301e-06
SmedASXL_002642	1.29754	3.65645	1.86119e-05
SmedASXL_002667	1.02634	2.44303	6.02978e-05
SmedASXL_002672	1.41439	3.35985	1.46295e-06
SmedASXL_002684	1.79831	1.91885	0.000919797
SmedASXL_002691	3.63736	6.16169	3.1172e-16
SmedASXL_002714	1.954	4.58915	3.84993e-09
SmedASXL_002725	3.89564	4.04438	3.50796e-09
SmedASXL_002760	2.00209	2.10271	0.000243736
SmedASXL_002766	1.97433	2.12211	0.00018381
SmedASXL_002826	3.72256	3.86614	7.1205e-08
SmedASXL_002836	1.42857	2.51182	7.45127e-05
SmedASXL_002845	3.58078	3.93635	5.56487e-08
SmedASXL_002864	2.16278	2.31104	0.000613534
SmedASXL_002882	2.40934	4.89802	1.10281e-09
SmedASXL_002919	3.8745	4.15597	3.3177e-10
SmedASXL_002928	2.67588	4.94963	1.06613e-10
SmedASXL_002956	2.64277	5.24676	1.67904e-12
SmedASXL_002995	2.23613	2.42023	0.000682295
SmedASXL_003018	1.52489	4.39701	3.38225e-06
SmedASXL_003053	1.78161	1.87413	0.000382412
SmedASXL_003059	2.48562	2.62737	1.39148e-05
SmedASXL_003070	3.11429	3.23328	1.94065e-07
SmedASXL_003075	4.00297	4.6453	1.78019e-10
SmedASXL_003085	2.16938	2.32246	0.000112436
SmedASXL_003091	2.24585	2.49294	5.21918e-05
SmedASXL_003092	2.88771	3.06102	2.30244e-05
SmedASXL_003100	2.94125	3.06249	6.62191e-05
SmedASXL_003113	2.31386	2.67934	0.000123051
SmedASXL_003114	1.9222	2.07142	0.000328775
SmedASXL_003134	1.64235	1.78509	0.000985047
SmedASXL_003141	2.24645	2.37829	0.000499478
SmedASXL_003200	1.87051	1.98341	0.000265359
SmedASXL_003250	1.90766	2.09932	0.000948046
SmedASXL_003253	1.95831	2.26179	0.00023974
SmedASXL_003291	2.83776	2.9624	7.62228e-07
SmedASXL_003309	1.85002	2.24042	0.000232177
SmedASXL_003316	2.07238	2.16852	8.89938e-05
SmedASXL_003345	2.78078	2.92009	3.96741e-05
SmedASXL_003356	2.98492	3.16699	9.85597e-07
SmedASXL_003442	2.16862	2.44183	3.07819e-05
SmedASXL_003476	3.24633	3.43813	4.41797e-08
SmedASXL_003515	1.8642	1.92539	0.000233021
SmedASXL_003520	1.28186	4.92306	3.76492e-07
SmedASXL_003586	2.22455	2.45316	0.000149438
SmedASXL_003600	2.70502	2.8587	2.25523e-05
SmedASXL_003613	1.83627	1.84941	0.000327649
SmedASXL_003637	2.04743	2.19082	0.000541735
SmedASXL_003641	2.78355	3.13573	5.1571e-07
SmedASXL_003658	2.30451	4.84589	7.5269e-10
SmedASXL_003666	2.05618	2.22628	0.000674124
SmedASXL_003674	1.81511	1.90469	0.000466447
SmedASXL_003679	2.79198	2.88914	8.98704e-05
SmedASXL_003684	2.93121	3.39123	7.42018e-08
SmedASXL_003685	2.25113	2.36043	1.93305e-05
SmedASXL_003706	2.15636	2.32427	0.00016089
SmedASXL_003709	2.15493	2.31743	0.000112784
SmedASXL_003726	1.99781	2.27147	0.000321212
SmedASXL_003739	1.87036	4.54607	1.04642e-07
SmedASXL_003763	1.18604	8.36527	9.86411e-07
SmedASXL_003769	2.03585	2.1482	0.000107208
SmedASXL_003772	3.17888	3.33301	6.40561e-07
SmedASXL_003776	2.44338	2.63313	0.000373994
SmedASXL_003780	1.58006	6.13531	3.2453e-09
SmedASXL_003781	2.41329	2.68208	1.70529e-05
SmedASXL_003790	2.77688	7.16534	2.10413e-11
SmedASXL_003799	2.05207	9.65896	1.66868e-11
SmedASXL_003824	2.42034	3.36701	4.52304e-07
SmedASXL_003833	1.92607	2.05694	0.000458721
SmedASXL_003849	2.30098	2.47321	0.000151191
SmedASXL_003875	2.61322	3.30644	2.8511e-07
SmedASXL_003885	2.16231	2.27817	0.000129626
SmedASXL_003914	2.04399	2.19114	0.000441433
SmedASXL_003976	2.44472	2.59182	9.12916e-05
SmedASXL_004005	2.1301	3.59297	0.00045536
SmedASXL_004029	2.02485	2.23515	0.000706719
SmedASXL_004038	1.42637	4.35459	1.70126e-07
SmedASXL_004044	2.19595	2.26261	3.96377e-05
SmedASXL_004050	1.82355	1.93468	0.00093744
SmedASXL_004071	1.73745	1.95619	0.000287504
SmedASXL_004087	2.17651	2.2872	5.12776e-05
SmedASXL_004089	2.18946	2.2837	7.07599e-05
SmedASXL_004094	2.14147	4.5209	6.58898e-09
SmedASXL_004117	3.37655	3.70598	2.33439e-08
SmedASXL_004149	3.47012	4.54219	2.96879e-12
SmedASXL_004160	1.7721	1.81845	0.000355814
SmedASXL_004164	3.35151	3.19624	0.000669676
SmedASXL_004172	1.70725	2.27845	0.000663719
SmedASXL_004175	1.25741	5.81086	1.86575e-07
SmedASXL_004176	1.48333	3.61773	1.00791e-05
SmedASXL_004177	4.18113	4.68689	1.70133e-10
SmedASXL_004182	2.17338	2.77422	4.9801e-05
SmedASXL_004186	2.22615	2.52408	0.000143673
SmedASXL_004210	1.96161	2.42656	0.000124722
SmedASXL_004223	2.30172	2.44625	0.000137656
SmedASXL_004230	1.83952	1.96799	0.000297005
SmedASXL_004243	2.36405	10.1274	1.09102e-07
SmedASXL_004261	3.32074	3.93068	1.38525e-05
SmedASXL_004270	2.26583	2.38398	5.5141e-05
SmedASXL_004273	2.84091	3.39998	2.03939e-07
SmedASXL_004275	3.00745	3.15732	3.10009e-06
SmedASXL_004281	3.03006	3.18332	2.37011e-06
SmedASXL_004289	2.96186	3.26305	2.39628e-07
SmedASXL_004290	3.41291	3.58933	4.77673e-08
SmedASXL_004295	2.3018	2.44751	0.000271153
SmedASXL_004298	1.66529	1.78146	0.000596559
SmedASXL_004301	2.12153	2.3528	0.000421908
SmedASXL_004304	1.14087	5.60555	5.36894e-07
SmedASXL_004310	2.26444	4.50258	5.11199e-08
SmedASXL_004313	2.97124	3.20069	6.03791e-07
SmedASXL_004322	1.60482	2.31674	0.000291564
SmedASXL_004336	3.2012	3.45169	3.96375e-06
SmedASXL_004337	2.0275	2.16121	0.000355315
SmedASXL_004345	4.0762	4.19446	1.27377e-08
SmedASXL_004359	1.55506	3.98825	4.44347e-07
SmedASXL_004365	1.41875	1.81958	0.000691451
SmedASXL_004395	1.55211	4.84169	9.55015e-06
SmedASXL_004410	2.74434	3.3458	2.87326e-07
SmedASXL_004437	2.90268	3.14201	3.81438e-07
SmedASXL_004439	1.61499	5.19867	2.887e-05
SmedASXL_004456	4.41973	5.03148	5.70552e-10
SmedASXL_004464	2.81495	2.96686	3.2616e-05
SmedASXL_004466	2.55332	2.69776	3.89867e-06
SmedASXL_004471	2.14178	2.2762	0.000123378
SmedASXL_004476	4.57846	4.75086	8.54775e-11
SmedASXL_004486	1.66715	2.08454	0.000716983
SmedASXL_004491	2.75387	3.07031	2.38655e-05
SmedASXL_004521	2.85389	3.20577	0.000261172
SmedASXL_004523	4.60345	7.04795	5.20246e-19
SmedASXL_004527	2.1095	4.34893	2.7367e-06
SmedASXL_004532	3.09053	3.21632	1.49233e-07
SmedASXL_004537	1.87229	4.89589	6.26273e-08
SmedASXL_004549	2.47099	2.60991	0.000175271
SmedASXL_004560	2.06971	2.36167	0.000351511
SmedASXL_004569	4.24186	4.32055	2.1459e-08
SmedASXL_004577	1.57973	1.70513	0.00068786
SmedASXL_004590	1.73017	1.78651	0.000450123
SmedASXL_004592	6.14608	8.56389	1.42618e-22
SmedASXL_004594	4.3265	4.63511	2.52521e-10
SmedASXL_004609	1.82161	5.63747	2.65046e-10
SmedASXL_004640	1.34367	4.34286	2.15366e-07
SmedASXL_004645	1.84203	2.11745	0.00022921
SmedASXL_004653	1.55188	3.92802	8.14273e-06
SmedASXL_004704	4.49812	7.76021	1.42449e-18
SmedASXL_004706	2.06929	2.38859	0.000726262
SmedASXL_004711	1.56432	2.82246	0.000419437
SmedASXL_004712	1.80464	1.99891	0.000609318
SmedASXL_004713	4.12806	4.28934	4.77622e-10
SmedASXL_004723	2.67902	2.86836	9.78294e-06
SmedASXL_004725	2.67227	2.8487	6.86602e-05
SmedASXL_004736	3.01814	3.17492	9.94376e-07
SmedASXL_004744	1.61059	3.3853	7.48446e-05
SmedASXL_004745	1.4302	3.22598	0.000298704
SmedASXL_004762	2.88303	3.00147	9.17735e-07
SmedASXL_004768	1.75164	3.74326	5.88838e-07
SmedASXL_004769	2.32151	2.59963	7.64225e-05
SmedASXL_004773	1.91667	2.0404	0.00025707
SmedASXL_004775	1.46981	2.24467	0.000317166
SmedASXL_004783	1.11657	2.81658	0.000355444
SmedASXL_004791	2.41004	2.59362	3.41413e-05
SmedASXL_004799	2.33552	2.60483	5.16222e-05
SmedASXL_004803	1.45569	2.92472	2.23075e-05
SmedASXL_004843	2.29745	3.14362	7.7475e-05
SmedASXL_004848	3.15199	3.35303	1.74232e-06
SmedASXL_004863	3.04297	3.24717	2.8256e-05
SmedASXL_004864	1.39224	2.88059	0.000206491
SmedASXL_004865	1.88728	2.1131	0.000198789
SmedASXL_004881	1.42719	2.66301	0.000216738
SmedASXL_004913	1.04418	4.23193	0.000305755
SmedASXL_004946	3.04878	3.39308	5.50307e-07
SmedASXL_004977	1.7652	4.13668	1.05967e-06
SmedASXL_004978	1.71136	1.93741	0.000151365
SmedASXL_005000	3.5901	4.18081	2.354e-07
SmedASXL_005001	2.87768	4.78138	1.68051e-10
SmedASXL_005005	1.78419	2.00874	0.00060781
SmedASXL_005006	1.72901	1.81245	0.000196696
SmedASXL_005021	2.4108	2.81156	1.31513e-06
SmedASXL_005031	1.93346	2.1056	0.000381628
SmedASXL_005040	2.03682	2.22378	0.000245218
SmedASXL_005044	3.20022	3.34097	2.28373e-05
SmedASXL_005047	1.68477	8.16626	4.35692e-09
SmedASXL_005085	5.06061	6.87436	2.19786e-06
SmedASXL_005095	2.24915	2.42037	1.33438e-05
SmedASXL_005122	2.05507	2.4052	2.46234e-05
SmedASXL_005154	2.34968	2.63989	0.000182714
SmedASXL_005172	1.83746	2.1071	0.000174508
SmedASXL_005181	1.80359	1.84743	0.000195103
SmedASXL_005209	2.09387	2.63344	6.27686e-05
SmedASXL_005210	1.70473	2.29615	0.00040478
SmedASXL_005211	2.44493	2.6322	4.26342e-05
SmedASXL_005221	2.61315	2.93517	6.33106e-06
SmedASXL_005259	2.58686	2.79581	5.36617e-06
SmedASXL_005268	2.09549	2.72212	0.000682046
SmedASXL_005272	2.14521	2.19887	4.46316e-05
SmedASXL_005279	4.06388	3.9918	4.80809e-06
SmedASXL_005299	1.79552	3.79207	4.15617e-07
SmedASXL_005311	2.97244	3.25085	5.46738e-07
SmedASXL_005331	3.84254	3.99105	9.73954e-08
SmedASXL_005334	2.62953	2.76696	0.000343484
SmedASXL_005353	3.3145	3.52143	2.93574e-06
SmedASXL_005365	3.13509	3.32744	2.45086e-08
SmedASXL_005385	3.57541	4.10896	6.88641e-08
SmedASXL_005415	2.09198	2.48727	6.49701e-05
SmedASXL_005422	1.27843	3.63149	0.00021982
SmedASXL_005443	1.34993	3.23617	0.000153776
SmedASXL_005450	2.01652	2.28386	4.2067e-05
SmedASXL_005453	2.7246	8.1982	7.3062e-13
SmedASXL_005458	1.97509	2.11134	0.000280864
SmedASXL_005478	2.21845	2.42787	9.67002e-05
SmedASXL_005484	1.62541	4.63568	8.77201e-07
SmedASXL_005494	3.42775	8.2678	5.34206e-18
SmedASXL_005502	2.35459	2.91771	3.93708e-06
SmedASXL_005509	3.39354	3.6299	2.21377e-07
SmedASXL_005512	1.95812	2.25628	6.49607e-05
SmedASXL_005514	2.08894	2.3809	4.59314e-05
SmedASXL_005523	2.01145	2.27145	2.52815e-05
SmedASXL_005524	2.16789	3.4732	7.75746e-06
SmedASXL_005540	1.9141	5.84846	3.31011e-09
SmedASXL_005559	3.18587	3.64021	2.48715e-07
SmedASXL_005562	4.37213	10.0103	8.16999e-20
SmedASXL_005570	1.68727	3.29734	3.54802e-06
SmedASXL_005587	1.41365	4.04881	6.11263e-07
SmedASXL_005590	2.52167	2.48969	2.63599e-06
SmedASXL_005592	2.39817	3.14127	6.07191e-07
SmedASXL_005598	2.70439	3.35777	5.54706e-05
SmedASXL_005604	1.5373	2.53101	0.000195785
SmedASXL_005608	2.76853	4.93159	9.38072e-12
SmedASXL_005631	1.56639	5.35857	1.50282e-08
SmedASXL_005632	1.59047	5.06725	2.45448e-08
SmedASXL_005637	2.10535	2.4112	0.000186914
SmedASXL_005642	2.20426	3.58785	1.3747e-06
SmedASXL_005645	2.3166	2.58825	0.000173397
SmedASXL_005657	1.14949	4.07475	1.33319e-06
SmedASXL_005659	3.61359	6.1008	1.25575e-12
SmedASXL_005704	2.58034	2.66866	2.11726e-06
SmedASXL_005705	2.12111	2.71403	0.000100268
SmedASXL_005710	1.66942	1.80591	0.000911354
SmedASXL_005712	2.37087	2.99657	1.1004e-05
SmedASXL_005724	1.99922	2.45326	0.000491453
SmedASXL_005728	1.37199	6.14035	3.50037e-06
SmedASXL_005733	1.74728	2.1275	0.000765797
SmedASXL_005760	2.12825	2.22931	0.000138846
SmedASXL_005778	6.17571	7.88217	5.29203e-19
SmedASXL_005786	2.35201	2.70994	1.0384e-05
SmedASXL_005800	3.50053	3.66557	3.03432e-08
SmedASXL_005827	1.42134	6.08798	1.27153e-08
SmedASXL_005829	2.04734	2.13127	0.000115894
SmedASXL_005833	3.93932	4.25868	5.98779e-08
SmedASXL_005835	2.3568	2.77975	3.66159e-05
SmedASXL_005855	5.46609	5.69914	6.65689e-15
SmedASXL_005857	4.27538	4.5797	4.47034e-08
SmedASXL_005871	1.95587	2.17618	0.000192492
SmedASXL_005887	2.01648	2.24761	0.000239517
SmedASXL_005891	2.37773	2.39084	9.83646e-06
SmedASXL_005902	1.40714	4.82526	1.8277e-05
SmedASXL_005904	1.10067	5.06164	9.7146e-06
SmedASXL_005930	3.19238	3.6598	6.05033e-09
SmedASXL_005932	2.73672	3.00777	2.34525e-05
SmedASXL_005949	1.83786	2.03576	0.000318925
SmedASXL_005964	1.97052	2.19817	0.000204979
SmedASXL_005968	1.92089	2.53419	0.000135868
SmedASXL_005976	2.0931	2.68486	0.000137027
SmedASXL_005987	3.14316	3.30927	1.56838e-06
SmedASXL_005989	3.20842	3.44176	3.05717e-07
SmedASXL_005990	2.53927	3.24638	3.28997e-07
SmedASXL_005999	2.54161	3.17182	4.83289e-06
SmedASXL_006000	1.95875	2.09766	0.000105632
SmedASXL_006014	1.8987	3.86525	3.42251e-05
SmedASXL_006015	3.23772	3.43565	5.30246e-07
SmedASXL_006027	3.71079	4.07035	3.41351e-09
SmedASXL_006042	2.37244	2.5904	8.76098e-05
SmedASXL_006043	2.06384	2.60778	0.000220937
SmedASXL_006051	2.58543	3.06005	3.68791e-05
SmedASXL_006061	4.2662	6.47688	1.91643e-13
SmedASXL_006078	3.45753	3.75912	6.58386e-07
SmedASXL_006079	2.5376	2.73549	0.000345516
SmedASXL_006092	5.94315	7.36053	4.93541e-20
SmedASXL_006105	3.27468	4.02236	8.51637e-10
SmedASXL_006135	3.05909	3.3156	7.98763e-08
SmedASXL_006140	1.66779	1.91843	0.000948046
SmedASXL_006144	1.81941	2.02984	0.000428861
SmedASXL_006148	1.83624	2.24377	0.000604879
SmedASXL_006157	2.89716	3.25129	9.27324e-07
SmedASXL_006165	2.73046	2.90568	2.68089e-05
SmedASXL_006169	1.93993	2.2137	0.000556534
SmedASXL_006179	1.99364	3.2941	2.68181e-06
SmedASXL_006190	2.65868	3.04476	9.48776e-06
SmedASXL_006200	1.89741	2.09763	0.000451069
SmedASXL_006210	1.25469	2.4698	0.000352131
SmedASXL_006216	2.42573	2.98853	3.69033e-06
SmedASXL_006219	3.29887	3.71892	3.75811e-09
SmedASXL_006243	6.50905	7.6209	4.69616e-21
SmedASXL_006253	2.08584	2.22816	0.000325691
SmedASXL_006259	1.83447	2.43656	3.10687e-05
SmedASXL_006262	3.55392	4.0852	4.87453e-10
SmedASXL_006268	1.91818	2.07265	0.000449305
SmedASXL_006271	2.18486	4.54236	5.5539e-08
SmedASXL_006277	2.45359	2.63189	0.000162464
SmedASXL_006281	2.52906	3.29778	7.3595e-06
SmedASXL_006284	3.01139	3.16678	2.29959e-06
SmedASXL_006288	2.81705	3.06823	5.42904e-06
SmedASXL_006297	2.89341	3.36422	4.82867e-07
SmedASXL_006308	2.47214	2.65553	0.000292684
SmedASXL_006316	2.10404	2.27391	0.000199858
SmedASXL_006317	2.94147	3.18452	1.04074e-05
SmedASXL_006319	1.41488	3.72878	0.000438508
SmedASXL_006320	2.31032	2.56072	0.000115876
SmedASXL_006325	5.00393	4.43889	0.000719779
SmedASXL_006333	2.8076	3.15063	1.68668e-06
SmedASXL_006341	2.28063	2.55687	6.46418e-05
SmedASXL_006346	5.03063	5.21648	8.15817e-12
SmedASXL_006348	2.21577	2.49833	5.68254e-05
SmedASXL_006362	2.10614	2.20478	0.000223191
SmedASXL_006373	2.97114	3.16308	4.83559e-07
SmedASXL_006378	1.88696	2.13244	0.000255803
SmedASXL_006385	3.96901	4.17863	2.60487e-08
SmedASXL_006388	2.41618	2.58183	1.07605e-05
SmedASXL_006394	2.07647	2.2508	0.00074232
SmedASXL_006424	2.65388	3.28383	4.38862e-07
SmedASXL_006429	2.63667	2.79245	2.1385e-05
SmedASXL_006437	4.9628	4.42468	1.35652e-06
SmedASXL_006445	2.10906	2.24169	2.02401e-05
SmedASXL_006447	2.97421	3.21873	1.18565e-06
SmedASXL_006457	5.0474	6.04535	4.15462e-13
SmedASXL_006466	3.00589	3.18115	1.32067e-05
SmedASXL_006497	2.21393	2.36315	4.35927e-05
SmedASXL_006501	3.10248	3.71303	5.97814e-08
SmedASXL_006503	3.37006	3.46553	3.59889e-06
SmedASXL_006506	2.39384	2.65403	2.25243e-05
SmedASXL_006513	1.2181	1.9873	0.000923288
SmedASXL_006514	1.6142	1.70189	0.000672334
SmedASXL_006520	2.69024	2.84027	0.000345372
SmedASXL_006524	1.88215	2.28042	0.000414753
SmedASXL_006528	2.28476	2.47215	8.1931e-05
SmedASXL_006531	2.97549	3.13866	3.81074e-07
SmedASXL_006537	4.71298	5.10738	2.7604e-11
SmedASXL_006540	1.84103	2.12312	0.000642973
SmedASXL_006546	3.46801	3.59669	1.79511e-08
SmedASXL_006562	2.18936	2.32631	9.87097e-05
SmedASXL_006568	2.50738	2.72538	6.51947e-06
SmedASXL_006575	3.19203	3.51403	8.34474e-08
SmedASXL_006583	3.38057	3.6368	5.75203e-07
SmedASXL_006594	2.606	2.87279	1.93189e-05
SmedASXL_006598	2.38185	2.56797	0.000882842
SmedASXL_006605	1.61827	1.72326	0.000386789
SmedASXL_006609	1.60516	1.82456	0.0007663
SmedASXL_006617	2.94387	3.07341	1.66382e-05
SmedASXL_006619	6.37365	8.33683	4.43886e-23
SmedASXL_006623	2.11208	2.57395	1.02677e-05
SmedASXL_006624	2.35558	2.56594	0.000110991
SmedASXL_006629	2.53656	2.81456	0.000289869
SmedASXL_006651	2.59206	2.83563	1.17659e-05
SmedASXL_006662	3.63469	3.97301	1.69496e-08
SmedASXL_006664	2.1183	2.25659	0.000300278
SmedASXL_006669	2.06831	2.19217	0.000184012
SmedASXL_006671	3.4317	3.73232	2.60204e-08
SmedASXL_006689	2.74782	3.08441	3.63197e-06
SmedASXL_006691	1.74283	1.83786	0.000607193
SmedASXL_006703	1.7429	1.75106	0.000264247
SmedASXL_006710	2.4538	2.63806	9.25311e-05
SmedASXL_006712	2.19166	2.34826	0.00044785
SmedASXL_006714	1.85903	2.06838	0.000579523
SmedASXL_006723	1.94292	2.17585	0.000405979
SmedASXL_006729	2.38528	2.64801	0.0001704
SmedASXL_006738	2.72111	2.88221	0.000345824
SmedASXL_006750	2.12339	2.26211	0.000204722
SmedASXL_006755	1.51294	2.28238	0.000178935
SmedASXL_006761	3.10594	4.15646	1.50997e-08
SmedASXL_006775	3.27041	3.58886	8.84311e-10
SmedASXL_006776	2.47975	2.76373	3.0518e-06
SmedASXL_006780	1.70796	1.90945	0.000101443
SmedASXL_006781	2.52564	2.69037	2.88845e-05
SmedASXL_006788	2.41642	2.72583	1.26169e-05
SmedASXL_006810	3.2939	3.8363	8.45567e-08
SmedASXL_006820	2.88887	3.28725	3.60227e-06
SmedASXL_006821	1.84163	1.96076	0.000372259
SmedASXL_006827	1.87261	2.40443	0.000221506
SmedASXL_006829	2.4406	2.77492	0.000298413
SmedASXL_006863	1.88049	2.10865	0.00044066
SmedASXL_006865	1.52051	1.68379	0.000948404
SmedASXL_006883	5.7748	8.08919	4.50748e-20
SmedASXL_006885	2.75824	2.92574	2.06041e-06
SmedASXL_006890	2.13378	2.30996	7.67284e-05
SmedASXL_006899	2.14585	2.3809	0.000134448
SmedASXL_006904	2.65256	2.90314	0.000153375
SmedASXL_006916	2.4906	2.66113	0.000436329
SmedASXL_006930	2.90703	3.40768	4.14319e-07
SmedASXL_006937	2.2378	2.44356	0.000293364
SmedASXL_006949	4.4731	4.67045	6.85861e-12
SmedASXL_006960	1.93148	2.16122	0.000130241
SmedASXL_006962	2.46513	2.62779	0.000167807
SmedASXL_006967	5.21451	6.61615	1.17786e-20
SmedASXL_006972	2.86961	3.05572	1.5073e-06
SmedASXL_006987	3.53484	4.02104	9.689e-10
SmedASXL_006995	3.10831	3.27048	7.80982e-07
SmedASXL_006998	2.11003	2.34049	0.000225017
SmedASXL_007001	2.50303	2.72273	0.000113927
SmedASXL_007002	2.13639	2.31939	3.51778e-05
SmedASXL_007005	2.37166	2.50586	0.000757808
SmedASXL_007007	5.30372	5.67995	5.38333e-13
SmedASXL_007009	2.05659	2.37735	0.000265493
SmedASXL_007016	1.83288	2.04638	0.000230414
SmedASXL_007024	1.2175	1.39183	0.000983477
SmedASXL_007031	2.88194	3.18367	1.63899e-06
SmedASXL_007039	2.01046	2.06776	5.37004e-05
SmedASXL_007040	8.02728	8.99323	2.17415e-25
SmedASXL_007043	2.02489	2.22657	0.000623501
SmedASXL_007049	2.92581	3.14527	5.54728e-07
SmedASXL_007052	2.44545	3.23311	3.66285e-05
SmedASXL_007053	3.01474	3.328	4.87052e-06
SmedASXL_007071	2.13129	2.3765	0.000503131
SmedASXL_007074	1.82972	3.17399	6.10482e-05
SmedASXL_007090	2.66151	3.35337	1.05363e-05
SmedASXL_007094	2.09515	2.30669	0.00041847
SmedASXL_007107	3.30031	3.57309	2.17375e-07
SmedASXL_007125	1.86856	2.14923	0.000221047
SmedASXL_007128	1.87827	2.17239	8.76151e-05
SmedASXL_007129	3.10016	3.208	1.10949e-05
SmedASXL_007131	3.15918	3.2329	2.46884e-08
SmedASXL_007142	3.3857	3.23846	0.000907058
SmedASXL_007147	1.55772	1.87947	0.000232561
SmedASXL_007153	2.87664	3.11674	9.49477e-07
SmedASXL_007157	4.45985	7.25763	1.40401e-20
SmedASXL_007164	3.21885	5.02368	2.76054e-11
SmedASXL_007169	1.14092	1.88394	0.000373344
SmedASXL_007170	3.64592	5.53741	3.15457e-15
SmedASXL_007179	2.57618	5.34537	2.76471e-12
SmedASXL_007182	2.28128	4.91466	3.83128e-10
SmedASXL_007183	2.00869	6.44229	4.48257e-10
SmedASXL_007210	4.38013	6.79824	6.36034e-18
SmedASXL_007214	1.9464	2.93913	7.0468e-06
SmedASXL_007235	1.98983	3.5931	0.000481228
SmedASXL_007241	1.90029	2.16855	7.3258e-05
SmedASXL_007248	1.72046	3.85217	0.000879242
SmedASXL_007262	1.07733	3.41924	0.000151786
SmedASXL_007269	1.41461	2.64058	0.000277385
SmedASXL_007270	1.28677	5.13288	2.97166e-06
SmedASXL_007271	1.99705	3.74711	4.85717e-07
SmedASXL_007304	1.36053	4.14986	4.51077e-05
SmedASXL_007315	2.7896	3.55265	0.00017568
SmedASXL_007316	3.40254	6.28604	2.42718e-13
SmedASXL_007317	1.37722	3.72383	0.000406003
SmedASXL_007328	1.98104	4.01689	1.71005e-07
SmedASXL_007329	2.60995	7.50536	9.70437e-15
SmedASXL_007345	2.16	2.75931	0.000152838
SmedASXL_007355	2.51494	4.11647	2.08536e-06
SmedASXL_007365	2.90456	5.30585	7.1155e-13
SmedASXL_007374	1.94043	3.35195	1.58993e-05
SmedASXL_007375	1.69866	2.98835	5.14687e-05
SmedASXL_007386	3.44677	8.4248	1.34532e-17
SmedASXL_007387	1.33917	2.57911	0.000848894
SmedASXL_007401	2.72017	3.93474	1.15228e-07
SmedASXL_007410	1.37365	1.77111	0.000240597
SmedASXL_007412	4.71385	6.69841	5.47618e-18
SmedASXL_007416	2.22903	6.00199	1.34448e-11
SmedASXL_007417	2.55487	6.39213	8.77301e-13
SmedASXL_007418	4.94607	7.21397	8.2111e-20
SmedASXL_007420	1.92345	2.73849	1.06394e-05
SmedASXL_007430	1.89299	2.70987	8.43114e-05
SmedASXL_007437	2.00062	2.28144	9.25311e-05
SmedASXL_007448	1.49374	2.39597	0.000308755
SmedASXL_007469	2.4969	9.24243	1.06001e-13
SmedASXL_007484	2.14578	2.77462	5.47425e-06
SmedASXL_007490	1.32681	2.25463	0.000164671
SmedASXL_007499	1.82118	6.18303	1.72944e-09
SmedASXL_007523	1.07675	4.1507	7.12574e-05
SmedASXL_007527	4.70267	6.65074	5.2174e-16
SmedASXL_007528	3.47783	3.72138	1.45678e-06
SmedASXL_007544	1.53511	2.73192	0.000362705
SmedASXL_007546	2.05953	3.55976	2.69111e-05
SmedASXL_007567	3.16148	6.27335	2.19182e-11
SmedASXL_007569	3.12905	3.87906	3.3438e-08
SmedASXL_007615	1.32399	7.6208	6.10764e-07
SmedASXL_007631	2.32923	2.53583	3.83691e-05
SmedASXL_007632	4.15828	6.46924	2.67796e-14
SmedASXL_007634	1.99735	2.49486	9.41685e-06
SmedASXL_007636	1.61111	4.55935	4.97426e-06
SmedASXL_007670	1.82724	2.21582	0.000531334
SmedASXL_007675	1.85419	4.95969	4.61113e-09
SmedASXL_007684	2.84813	3.16849	2.57844e-07
SmedASXL_007689	1.27672	2.63251	0.000412529
SmedASXL_007690	2.13598	7.09372	8.60534e-13
SmedASXL_007714	2.64941	2.98769	9.6353e-06
SmedASXL_007735	2.73411	3.01387	2.25243e-05
SmedASXL_007754	1.8464	2.26698	5.60358e-05
SmedASXL_007760	2.1319	2.72161	0.000166107
SmedASXL_007767	2.33022	2.42678	3.37493e-05
SmedASXL_007769	2.83861	3.15142	7.20079e-06
SmedASXL_007816	2.58199	4.90378	1.35971e-11
SmedASXL_007825	1.9097	5.00069	5.95017e-05
SmedASXL_007845	1.61813	2.81789	2.48112e-05
SmedASXL_007863	3.48912	8.6647	2.17142e-18
SmedASXL_007884	2.8508	2.85326	0.000248396
SmedASXL_007886	2.02602	2.17982	0.000763236
SmedASXL_007902	1.88724	1.94714	0.000307941
SmedASXL_007921	3.28536	3.50589	1.51239e-07
SmedASXL_007923	1.80646	1.98937	0.00085071
SmedASXL_007932	4.30118	4.52297	9.40994e-08
SmedASXL_007949	2.30967	2.48607	7.19717e-05
SmedASXL_007952	2.31852	2.4585	4.88564e-05
SmedASXL_007955	2.93085	3.13199	5.16791e-07
SmedASXL_007956	2.65424	2.86305	6.81122e-06
SmedASXL_007957	2.84947	3.73146	8.26309e-08
SmedASXL_007958	3.00499	3.11195	7.08855e-05
SmedASXL_007964	1.58713	4.82257	2.22962e-09
SmedASXL_007965	2.77977	5.87333	4.91592e-14
SmedASXL_007972	2.43956	2.60321	8.13936e-05
SmedASXL_007978	2.20604	3.5271	1.77552e-06
SmedASXL_008003	1.90447	4.85055	2.38297e-09
SmedASXL_008026	2.93559	4.86874	6.36179e-12
SmedASXL_008028	1.5791	1.69594	0.000459888
SmedASXL_008035	2.30623	2.53318	1.03853e-05
SmedASXL_008039	2.34501	2.49527	1.23143e-05
SmedASXL_008042	4.28421	5.72584	1.31995e-11
SmedASXL_008047	2.58962	2.74165	5.36048e-06
SmedASXL_008054	2.41601	2.80969	8.56055e-06
SmedASXL_008083	2.13716	2.29354	0.000178314
SmedASXL_008097	1.92217	2.07841	0.000399022
SmedASXL_008106	4.17962	4.54996	4.19532e-08
SmedASXL_008112	2.82508	3.02546	1.73783e-05
SmedASXL_008129	1.5427	1.65383	0.000707223
SmedASXL_008145	2.64583	2.88777	1.30995e-05
SmedASXL_008146	2.06144	2.24642	0.000107084
SmedASXL_008153	1.59086	3.3086	1.06958e-05
SmedASXL_008176	1.81824	1.878	0.000230071
SmedASXL_008182	3.42476	3.57425	1.66343e-07
SmedASXL_008194	3.00049	3.35895	2.73332e-08
SmedASXL_008218	1.7884	2.13035	0.000610411
SmedASXL_008221	2.08192	2.50688	0.000191312
SmedASXL_008257	2.98114	7.0653	9.1288e-16
SmedASXL_008296	2.1556	4.79522	2.61141e-10
SmedASXL_008305	3.15413	3.29293	6.24414e-06
SmedASXL_008309	2.03546	2.26506	0.000210466
SmedASXL_008310	2.06452	2.35717	0.000310305
SmedASXL_008327	5.12952	4.35348	1.35004e-06
SmedASXL_008329	3.03996	3.17945	6.16259e-07
SmedASXL_008348	1.7842	1.9939	9.77945e-05
SmedASXL_008351	2.76572	2.9101	5.42047e-06
SmedASXL_008379	3.30981	3.42706	1.58444e-08
SmedASXL_008384	2.36658	2.67313	5.89389e-05
SmedASXL_008403	1.9863	2.15433	0.000347829
SmedASXL_008449	3.02636	3.21	1.17305e-06
SmedASXL_008452	2.19703	2.35036	0.000168652
SmedASXL_008453	2.44701	2.6037	2.88297e-05
SmedASXL_008454	4.54295	4.98275	8.63574e-11
SmedASXL_008462	3.04998	3.20606	1.46271e-07
SmedASXL_008469	2.30534	2.51013	0.000135464
SmedASXL_008476	2.2592	2.4722	2.52492e-05
SmedASXL_008477	2.61764	2.77609	2.40097e-05
SmedASXL_008512	2.10788	2.38527	0.000379494
SmedASXL_008517	3.11108	3.16123	0.000393352
SmedASXL_008521	3.03335	3.17922	3.33338e-05
SmedASXL_008522	3.23175	3.41293	1.2418e-07
SmedASXL_008544	2.23905	2.52854	0.000160688
SmedASXL_008547	1.69632	1.82758	0.000166517
SmedASXL_008548	1.73537	1.90463	0.000766406
SmedASXL_008549	2.63936	2.54715	3.77202e-07
SmedASXL_008578	2.86894	3.08134	1.40827e-06
SmedASXL_008622	2.11258	2.15676	3.16831e-05
SmedASXL_008635	1.73637	1.97586	0.000261569
SmedASXL_008636	3.63216	4.2185	8.36888e-06
SmedASXL_008653	9.92399	10.4857	4.92986e-29
SmedASXL_008655	2.48691	2.7559	2.34905e-05
SmedASXL_008659	3.39232	3.56183	3.0188e-07
SmedASXL_008663	4.84063	5.43645	2.12794e-11
SmedASXL_008668	1.32072	3.93797	0.000518047
SmedASXL_008670	2.29634	2.38068	2.82631e-05
SmedASXL_008682	2.67581	2.85143	7.39045e-05
SmedASXL_008686	3.26672	5.96353	2.45714e-14
SmedASXL_008714	2.24496	2.39163	0.000126331
SmedASXL_008716	3.35056	3.47153	8.56186e-06
SmedASXL_008730	3.97823	4.39519	3.72022e-08
SmedASXL_008740	3.26918	3.51654	5.87762e-06
SmedASXL_008745	3.54877	5.89824	8.20234e-14
SmedASXL_008749	1.60224	1.85389	0.000491963
SmedASXL_008759	1.77051	1.98591	0.000542505
SmedASXL_008772	2.28129	2.96597	9.65672e-06
SmedASXL_008779	2.17592	2.42874	8.91657e-05
SmedASXL_008784	2.4186	3.41525	5.23225e-06
SmedASXL_008803	3.5157	4.45754	1.75703e-10
SmedASXL_008811	3.79992	7.03209	2.061e-16
SmedASXL_008838	1.76963	2.39808	0.000424364
SmedASXL_008844	1.29185	1.47116	0.000638398
SmedASXL_008853	3.26895	3.76799	9.26208e-05
SmedASXL_008860	2.26048	2.548	6.33055e-05
SmedASXL_008862	1.62088	1.81964	0.000888061
SmedASXL_008863	4.74641	5.94908	2.35895e-16
SmedASXL_008865	1.6135	1.84513	0.000510801
SmedASXL_008867	2.52964	3.10243	5.56686e-07
SmedASXL_008868	2.86635	3.66549	1.92464e-07
SmedASXL_008869	3.21176	3.7975	1.50311e-07
SmedASXL_008870	2.14084	2.62608	6.92575e-06
SmedASXL_008874	2.82767	4.26026	8.05744e-10
SmedASXL_008900	2.71153	2.97347	0.000344178
SmedASXL_008914	2.9053	8.44295	2.23214e-13
SmedASXL_008918	1.88454	2.1055	0.00086794
SmedASXL_008922	2.64559	2.74708	0.000362601
SmedASXL_008923	2.93515	3.45688	4.54319e-07
SmedASXL_008924	3.43245	6.37601	3.95283e-15
SmedASXL_008937	2.56704	2.87279	0.000435982
SmedASXL_008942	2.30403	2.62723	1.41306e-06
SmedASXL_008944	1.67875	2.57841	1.62708e-05
SmedASXL_008948	2.22799	2.47541	8.58799e-05
SmedASXL_008956	1.87359	2.539	0.00053463
SmedASXL_008975	2.55711	3.34799	2.99656e-06
SmedASXL_008980	1.7683	2.15681	0.000229175
SmedASXL_008981	2.11903	2.51073	9.5804e-05
SmedASXL_008983	4.02924	4.43733	8.48876e-12
SmedASXL_008984	1.91803	2.57062	0.00014243
SmedASXL_009004	4.21485	10.1626	8.4193e-20
SmedASXL_009005	1.95212	2.35987	0.000495339
SmedASXL_009006	1.84897	2.68606	0.000807609
SmedASXL_009022	1.17934	1.86023	0.000618772
SmedASXL_009029	1.80312	1.91472	0.000166678
SmedASXL_009048	2.86951	3.09487	5.28658e-05
SmedASXL_009063	3.72105	4.03461	5.85869e-10
SmedASXL_009066	2.51733	2.74486	0.000155541
SmedASXL_009067	5.60573	9.30874	3.57325e-25
SmedASXL_009073	2.78564	4.7512	3.68117e-11
SmedASXL_009074	3.91725	7.57383	1.31935e-17
SmedASXL_009077	2.67225	3.17091	4.7034e-05
SmedASXL_009078	2.25525	2.49753	0.00091218
SmedASXL_009081	4.32558	5.84968	3.04669e-15
SmedASXL_009084	4.45301	6.62908	1.38994e-11
SmedASXL_009091	2.53437	2.78976	0.00012973
SmedASXL_009115	3.66463	3.46548	0.000181423
SmedASXL_009122	2.81546	3.63132	2.38693e-06
SmedASXL_009123	1.64217	4.03237	8.0455e-06
SmedASXL_009135	2.96283	3.21	1.2035e-06
SmedASXL_009136	2.29655	2.59552	2.50592e-06
SmedASXL_009149	2.07165	2.37886	6.65292e-05
SmedASXL_009161	3.99203	4.22474	3.07597e-09
SmedASXL_009162	2.21752	2.32516	5.30099e-05
SmedASXL_009165	1.72553	2.26963	7.79322e-05
SmedASXL_009166	2.65307	2.83219	7.92968e-06
SmedASXL_009167	3.17435	3.35481	9.24677e-06
SmedASXL_009175	3.21986	4.09021	2.26949e-07
SmedASXL_009176	2.3703	2.55023	6.40118e-05
SmedASXL_009178	2.14053	2.45017	1.56371e-05
SmedASXL_009186	2.80142	6.75349	1.34991e-13
SmedASXL_009187	3.50177	3.88443	5.97652e-10
SmedASXL_009192	2.34441	2.56043	0.000107084
SmedASXL_009205	3.65782	4.88605	2.31706e-11
SmedASXL_009209	2.19107	2.64133	2.36913e-05
SmedASXL_009215	3.55641	5.06712	2.49761e-13
SmedASXL_009226	2.54795	2.77783	8.43857e-05
SmedASXL_009234	3.31077	3.54037	1.23654e-05
SmedASXL_009243	1.59104	2.47998	0.000151054
SmedASXL_009264	2.39514	2.88004	1.05447e-05
SmedASXL_009283	2.32403	2.64032	8.58799e-05
SmedASXL_009287	2.15813	4.07334	5.80185e-08
SmedASXL_009294	2.98639	10.8004	6.37571e-16
SmedASXL_009295	3.25372	5.94209	8.40146e-16
SmedASXL_009296	2.33561	2.59127	3.20364e-05
SmedASXL_009304	2.36741	4.24349	3.22034e-07
SmedASXL_009307	4.96873	8.526	2.9927e-20
SmedASXL_009309	2.72477	2.79385	0.000463573
SmedASXL_009320	2.35366	2.88438	4.34135e-05
SmedASXL_009342	1.7403	1.95481	0.00047597
SmedASXL_009345	8.07674	10.2181	4.86743e-27
SmedASXL_009347	2.64179	3.35157	5.56642e-07
SmedASXL_009348	2.65979	2.9537	0.000124221
SmedASXL_009351	2.38983	2.57959	6.37945e-05
SmedASXL_009366	4.17067	6.79265	5.75204e-18
SmedASXL_009383	3.90861	4.57003	7.73491e-10
SmedASXL_009384	2.32243	2.5204	0.000227082
SmedASXL_009393	4.64215	4.56457	3.87556e-08
SmedASXL_009401	4.13304	4.99877	6.58915e-12
SmedASXL_009402	2.18099	2.57589	0.000259149
SmedASXL_009418	2.73257	3.10278	4.54449e-06
SmedASXL_009426	2.01953	2.18535	0.000117973
SmedASXL_009445	1.70332	1.95381	0.000832857
SmedASXL_009454	2.67018	4.86033	7.06786e-11
SmedASXL_009460	2.19783	2.79473	3.92552e-05
SmedASXL_009461	3.38246	3.67466	3.49608e-06
SmedASXL_009464	6.25709	6.51689	9.93311e-18
SmedASXL_009478	1.84099	1.95694	0.000674594
SmedASXL_009479	2.41029	3.14985	9.11637e-06
SmedASXL_009481	1.50509	1.98366	0.000364243
SmedASXL_009495	2.77915	2.94417	3.94067e-06
SmedASXL_009496	2.11206	3.42113	2.71371e-07
SmedASXL_009506	2.78705	2.95693	1.1114e-06
SmedASXL_009507	2.46207	2.6573	5.43649e-05
SmedASXL_009520	1.83969	1.94398	0.000352874
SmedASXL_009522	2.22604	2.62745	3.05131e-05
SmedASXL_009548	2.7174	3.02132	1.63188e-05
SmedASXL_009557	2.38683	2.63671	1.20262e-06
SmedASXL_009563	2.03021	2.18252	0.000301204
SmedASXL_009567	3.53121	4.17127	1.14414e-09
SmedASXL_009617	1.56944	1.91833	0.00039386
SmedASXL_009619	2.51124	3.28992	5.06865e-05
SmedASXL_009633	3.68865	4.00876	3.04252e-08
SmedASXL_009640	2.60906	3.14216	5.36483e-05
SmedASXL_009643	2.88123	3.26994	6.26557e-07
SmedASXL_009644	1.5542	5.18467	2.0916e-07
SmedASXL_009652	1.96695	2.25688	0.00014286
SmedASXL_009658	2.53717	2.68955	0.00010267
SmedASXL_009659	2.07409	2.20899	0.000391898
SmedASXL_009660	2.49592	2.63995	2.26538e-05
SmedASXL_009665	5.04264	5.8795	8.26632e-16
SmedASXL_009666	2.12093	2.26044	0.000671984
SmedASXL_009667	2.77431	3.14696	1.67043e-06
SmedASXL_009669	2.59603	2.69492	0.00017367
SmedASXL_009689	1.67361	1.89473	0.000428122
SmedASXL_009703	2.65747	2.78017	6.44736e-05
SmedASXL_009707	1.39531	2.439	0.000904539
SmedASXL_009731	2.03929	2.19551	0.000418394
SmedASXL_009733	5.57032	9.13933	2.06438e-25
SmedASXL_009747	5.98775	9.01928	1.47128e-22
SmedASXL_009750	3.71743	7.13734	6.83589e-17
SmedASXL_009752	2.05938	2.51262	0.000100939
SmedASXL_009756	1.19248	2.00499	0.000255015
SmedASXL_009761	2.33384	2.68033	0.00017673
SmedASXL_009776	2.00997	2.44775	1.02868e-05
SmedASXL_009797	2.45809	2.71668	2.28373e-05
SmedASXL_009803	3.42356	3.60098	5.51677e-09
SmedASXL_009805	2.35088	2.59937	2.26278e-05
SmedASXL_009807	3.92001	4.3731	1.53094e-11
SmedASXL_009821	2.82138	3.10123	8.53568e-05
SmedASXL_009826	1.16106	4.28798	0.000409758
SmedASXL_009831	2.94166	7.62964	1.50368e-12
SmedASXL_009832	3.81834	6.12572	3.21828e-13
SmedASXL_009845	2.70853	2.86598	0.000136817
SmedASXL_009861	2.9779	3.39357	7.14667e-08
SmedASXL_009862	3.32483	3.36557	9.71271e-05
SmedASXL_009872	4.20032	4.1874	1.065e-06
SmedASXL_009888	3.52909	8.51373	4.07739e-18
SmedASXL_009893	2.47072	2.54728	4.45796e-06
SmedASXL_009910	2.1554	2.25763	3.27825e-05
SmedASXL_009917	5.58694	5.89005	6.04696e-12
SmedASXL_009923	1.59389	1.91377	0.000151563
SmedASXL_009924	1.69195	1.72546	0.00051519
SmedASXL_009925	2.88829	2.82548	0.000645277
SmedASXL_009927	1.63942	2.01559	0.000879242
SmedASXL_009929	2.00803	2.42673	0.000163838
SmedASXL_009959	3.55361	3.76825	8.10624e-08
SmedASXL_009963	2.81046	3.08098	6.94857e-06
SmedASXL_009966	2.46055	2.66175	1.83492e-05
SmedASXL_009983	2.04643	3.73059	0.000486683
SmedASXL_009986	3.18803	3.40252	9.29525e-08
SmedASXL_009990	4.68842	5.14948	1.20341e-14
SmedASXL_009993	5.11133	5.30798	2.12398e-14
SmedASXL_009995	2.66991	2.84717	5.12946e-06
SmedASXL_009999	2.1885	2.60161	3.39837e-05
SmedASXL_010016	3.62433	3.82246	5.27419e-07
SmedASXL_010019	4.69811	7.97527	3.31974e-21
SmedASXL_010025	2.40074	4.16525	9.15768e-07
SmedASXL_010031	2.42934	2.8462	2.69666e-06
SmedASXL_010034	3.16256	3.44126	2.6734e-07
SmedASXL_010042	2.63948	3.14238	8.77201e-07
SmedASXL_010046	2.5198	2.94911	3.00423e-05
SmedASXL_010058	2.63045	3.87233	3.84336e-07
SmedASXL_010060	2.72727	3.22341	4.58694e-05
SmedASXL_010065	2.95078	3.41518	1.38769e-07
SmedASXL_010073	4.23939	4.47297	2.71891e-09
SmedASXL_010074	3.75146	3.3724	0.000241642
SmedASXL_010077	3.6022	5.44284	4.17328e-12
SmedASXL_010083	2.29039	3.42813	4.58366e-06
SmedASXL_010095	1.6878	1.87401	0.000883476
SmedASXL_010098	1.8612	2.08376	0.000168777
SmedASXL_010114	2.85258	3.08161	3.81684e-06
SmedASXL_010119	1.87104	3.69304	2.03065e-07
SmedASXL_010121	3.01421	7.95221	2.7183e-16
SmedASXL_010122	1.7423	1.91729	0.000709952
SmedASXL_010123	1.99899	2.16453	0.000194102
SmedASXL_010147	2.98852	3.63235	5.20615e-08
SmedASXL_010148	3.88463	3.9081	3.20714e-06
SmedASXL_010153	2.51229	2.66671	0.000640931
SmedASXL_010165	2.0472	2.34113	1.37652e-05
SmedASXL_010172	2.3669	3.09005	2.35541e-06
SmedASXL_010174	2.59994	3.00423	7.93559e-06
SmedASXL_010175	3.19988	5.34525	1.95393e-13
SmedASXL_010179	1.88016	2.27264	0.000124575
SmedASXL_010184	2.07111	2.26553	0.00039948
SmedASXL_010190	1.78467	2.02297	0.000913831
SmedASXL_010199	1.75252	1.91203	0.000624726
SmedASXL_010205	2.07526	2.22043	0.000115738
SmedASXL_010211	2.96879	3.06622	0.00034265
SmedASXL_010212	2.29107	2.53273	0.00019148
SmedASXL_010217	1.54869	1.59897	0.000618128
SmedASXL_010220	4.08262	4.01303	3.51223e-06
SmedASXL_010224	1.4347	1.94781	0.00096897
SmedASXL_010226	1.98487	2.25699	0.000482568
SmedASXL_010227	2.49235	2.82591	0.000105356
SmedASXL_010247	2.06867	2.34123	0.000728848
SmedASXL_010248	2.95285	3.42489	0.000893147
SmedASXL_010257	1.81471	2.16407	0.000245481
SmedASXL_010258	2.20119	2.43389	0.000335316
SmedASXL_010263	3.70553	4.10252	1.19364e-06
SmedASXL_010266	1.96452	2.23314	0.000591939
SmedASXL_010273	2.80457	5.47396	8.62728e-10
SmedASXL_010275	2.41242	3.39424	0.000291466
SmedASXL_010277	4.53672	7.48147	5.93539e-19
SmedASXL_010278	3.11718	7.76336	7.94293e-16
SmedASXL_010280	2.85647	3.08634	2.44297e-05
SmedASXL_010281	2.6975	3.12406	8.40451e-06
SmedASXL_010283	2.21665	2.7034	0.000318214
SmedASXL_010286	1.62345	5.83049	2.92615e-06
SmedASXL_010288	1.98772	2.27219	0.000191589
SmedASXL_010297	2.58809	2.87768	1.07938e-05
SmedASXL_010302	2.98304	3.2809	2.19617e-06
SmedASXL_010305	2.09339	2.26705	0.000510836
SmedASXL_010308	4.76302	4.89934	8.09187e-11
SmedASXL_010310	3.74849	6.62473	1.07003e-15
SmedASXL_010312	1.81034	3.27886	1.06164e-06
SmedASXL_010320	2.35525	2.71385	4.74826e-05
SmedASXL_010322	2.29584	4.00268	1.81393e-09
SmedASXL_010326	5.08076	9.13531	2.71854e-23
SmedASXL_010327	1.5618	1.9345	0.000578139
SmedASXL_010329	2.17583	3.56719	2.05381e-06
SmedASXL_010333	2.636	3.13477	7.31855e-06
SmedASXL_010334	2.54137	2.7255	9.80624e-05
SmedASXL_010344	2.089	2.37715	9.58621e-05
SmedASXL_010347	3.24718	3.53007	5.45558e-06
SmedASXL_010353	1.24458	2.06482	0.000879077
SmedASXL_010355	2.26288	2.49427	0.000108746
SmedASXL_010357	1.77607	2.18748	9.41657e-05
SmedASXL_010370	2.42246	2.59997	5.07809e-05
SmedASXL_010372	2.41803	3.59346	8.59227e-08
SmedASXL_010375	3.95576	4.66191	3.35052e-08
SmedASXL_010390	1.86615	1.98563	0.000112611
SmedASXL_010393	3.41922	3.90486	3.46042e-08
SmedASXL_010398	2.19085	2.42187	4.74709e-05
SmedASXL_010399	3.48752	3.70091	6.72452e-08
SmedASXL_010401	2.91339	2.99701	0.000239517
SmedASXL_010412	1.77873	1.95883	0.000975321
SmedASXL_010420	3.41167	4.09421	9.61884e-11
SmedASXL_010422	2.66125	2.81876	0.000739965
SmedASXL_010436	2.05361	2.87722	2.19422e-05
SmedASXL_010437	1.47482	3.44223	8.36177e-05
SmedASXL_010439	1.67088	2.27072	2.27373e-05
SmedASXL_010444	1.99011	2.26681	0.000549857
SmedASXL_010449	5.76216	6.97969	1.49986e-20
SmedASXL_010452	4.6213	6.02502	7.87358e-13
SmedASXL_010455	2.10448	3.29398	0.000105664
SmedASXL_010460	1.94397	2.69057	4.67224e-06
SmedASXL_010473	1.45724	2.30566	0.000265702
SmedASXL_010480	2.90049	3.82048	6.45513e-08
SmedASXL_010481	2.84634	3.14129	6.53455e-05
SmedASXL_010507	2.43981	3.52361	1.65617e-07
SmedASXL_010512	2.12254	2.35551	0.000239634
SmedASXL_010515	2.16026	2.47313	6.09581e-05
SmedASXL_010520	2.78713	2.90957	0.000427112
SmedASXL_010522	2.47025	2.9907	1.69836e-06
SmedASXL_010525	1.46024	2.36524	0.000189683
SmedASXL_010526	2.71315	3.33784	4.13205e-07
SmedASXL_010535	5.96716	6.57429	1.62101e-18
SmedASXL_010536	4.92422	5.33675	9.28419e-15
SmedASXL_010548	2.44551	2.58863	4.26734e-05
SmedASXL_010550	1.87132	1.98198	0.000241132
SmedASXL_010582	4.20942	7.33147	3.24522e-19
SmedASXL_010595	3.81057	5.68959	6.81114e-11
SmedASXL_010599	3.25465	3.41403	6.48252e-08
SmedASXL_010635	1.13389	3.47959	0.000916164
SmedASXL_010639	2.49439	2.69522	8.82987e-06
SmedASXL_010642	2.49248	3.11236	2.93574e-06
SmedASXL_010653	2.37784	2.91056	6.39021e-06
SmedASXL_010665	1.99065	2.95867	0.000283956
SmedASXL_010666	2.8292	5.86711	1.25792e-12
SmedASXL_010682	1.05342	1.97591	7.1918e-05
SmedASXL_010686	3.52247	5.46618	2.16413e-12
SmedASXL_010703	2.02794	2.3248	0.000117899
SmedASXL_010714	3.40608	3.21445	0.000800475
SmedASXL_010716	2.78515	3.0174	1.32135e-05
SmedASXL_010728	1.51634	1.86494	0.00095018
SmedASXL_010730	4.86996	5.41758	6.07828e-13
SmedASXL_010734	1.7028	1.90126	0.000621916
SmedASXL_010746	3.23298	4.04574	7.58291e-10
SmedASXL_010752	1.84549	2.52667	0.000841235
SmedASXL_010755	2.55066	2.52752	4.44904e-06
SmedASXL_010760	2.61625	2.76275	0.000395484
SmedASXL_010766	3.03477	3.19934	8.19541e-07
SmedASXL_010768	1.45871	1.65296	0.000958485
SmedASXL_010774	2.36864	2.81068	4.06459e-05
SmedASXL_010776	2.08095	2.66704	5.89389e-05
SmedASXL_010781	2.79287	3.21075	6.78172e-05
SmedASXL_010784	2.47201	2.9102	1.28773e-07
SmedASXL_010792	1.48234	2.21947	0.000197928
SmedASXL_010803	1.83495	2.70597	1.67319e-05
SmedASXL_010805	4.94274	6.62187	5.6342e-18
SmedASXL_010807	1.6319	1.87914	0.000982491
SmedASXL_010829	3.3244	5.41386	5.44213e-11
SmedASXL_010831	2.61818	2.84076	1.80301e-06
SmedASXL_010833	2.09541	2.20759	0.000185551
SmedASXL_010839	1.79015	1.97247	0.00028858
SmedASXL_010846	5.43601	5.29138	2.58583e-10
SmedASXL_010850	2.86336	3.31337	6.06257e-06
SmedASXL_010862	2.72116	2.87174	6.88608e-05
SmedASXL_010867	1.96992	2.38666	1.4569e-05
SmedASXL_010874	2.76133	3.42656	3.00311e-07
SmedASXL_010878	1.2427	1.63837	0.000896187
SmedASXL_010899	2.34248	5.62999	1.38092e-11
SmedASXL_010905	2.33424	2.84619	0.000123391
SmedASXL_010935	2.7309	3.53182	3.58707e-06
SmedASXL_010939	3.10575	3.32166	1.05045e-05
SmedASXL_010952	3.87856	4.13518	1.06102e-07
SmedASXL_010963	1.88936	2.05256	0.000222994
SmedASXL_010970	3.13006	3.44439	2.23482e-06
SmedASXL_010974	2.17552	2.37858	0.000448016
SmedASXL_010977	4.50273	4.73739	2.70942e-11
SmedASXL_010998	1.26268	4.80847	1.6052e-07
SmedASXL_010999	3.47013	6.28897	1.18105e-15
SmedASXL_011002	3.56127	4.81562	2.47913e-10
SmedASXL_011003	3.1586	5.38957	5.82603e-10
SmedASXL_011020	3.20387	3.88611	1.05907e-07
SmedASXL_011021	2.77348	3.60482	4.60887e-07
SmedASXL_011043	2.19323	2.49495	0.0001021
SmedASXL_011055	2.25237	2.4652	0.000189158
SmedASXL_011061	3.18055	4.69979	1.32179e-11
SmedASXL_011065	1.8019	1.90729	0.000595012
SmedASXL_011078	4.83953	5.2123	1.04568e-11
SmedASXL_011079	4.30259	5.78796	2.49654e-14
SmedASXL_011081	2.10066	2.27748	0.000281646
SmedASXL_011090	4.18843	4.14111	1.0156e-06
SmedASXL_011109	2.66335	2.98892	3.79455e-06
SmedASXL_011113	2.1894	2.28616	5.05557e-05
SmedASXL_011123	2.03278	2.24534	0.000115651
SmedASXL_011132	1.91936	2.10635	0.000117102
SmedASXL_011136	1.37067	3.41451	0.000188922
SmedASXL_011138	3.08894	3.34775	7.43774e-06
SmedASXL_011152	2.50983	2.62086	0.000676698
SmedASXL_011167	2.60771	2.85126	6.5633e-06
SmedASXL_011179	1.69684	1.81001	0.000347726
SmedASXL_011180	1.55051	1.75324	0.000612013
SmedASXL_011183	1.60825	1.94212	0.000907902
SmedASXL_011193	2.35683	2.90411	3.61055e-05
SmedASXL_011201	1.73641	1.8791	0.000170147
SmedASXL_011212	2.00393	2.28858	4.42216e-05
SmedASXL_011213	2.05775	2.30576	1.96934e-05
SmedASXL_011222	1.98312	2.27097	0.000346887
SmedASXL_011238	3.41964	3.99512	4.344e-07
SmedASXL_011251	2.80392	3.09723	0.000750717
SmedASXL_011257	2.97983	2.95765	0.000847328
SmedASXL_011267	4.8493	8.20308	3.04054e-20
SmedASXL_011268	2.00081	2.27717	0.000149066
SmedASXL_011273	3.15529	7.67171	9.80528e-16
SmedASXL_011281	2.57061	2.80777	7.19448e-05
SmedASXL_011291	1.90088	2.13835	0.000273831
SmedASXL_011296	2.09909	2.38172	3.47214e-05
SmedASXL_011302	1.69333	1.90162	0.000976165
SmedASXL_011303	1.74009	2.03943	8.42714e-05
SmedASXL_011305	2.87118	3.72415	8.42008e-08
SmedASXL_011319	1.72608	1.94535	0.000996974
SmedASXL_011328	1.56689	1.83539	0.000547127
SmedASXL_011340	1.91571	1.95455	0.000138538
SmedASXL_011344	2.35913	2.48338	0.000731189
SmedASXL_011354	2.51556	2.92693	8.72109e-06
SmedASXL_011361	3.13297	3.56788	4.16253e-08
SmedASXL_011363	2.77088	3.0604	2.3128e-07
SmedASXL_011370	1.84052	2.08672	0.000108758
SmedASXL_011377	2.30801	2.62611	9.43757e-05
SmedASXL_011381	2.61389	4.26675	1.52711e-05
SmedASXL_011383	3.11913	3.17926	0.000113922
SmedASXL_011384	4.55871	4.61755	2.93939e-08
SmedASXL_011389	2.26569	2.43108	5.7302e-05
SmedASXL_011397	1.56118	2.03589	0.00046968
SmedASXL_011407	3.20864	3.67591	2.19576e-06
SmedASXL_011414	4.44471	6.31475	1.83387e-15
SmedASXL_011423	2.25686	2.43562	0.000589783
SmedASXL_011456	2.11305	2.24944	0.000117241
SmedASXL_011461	3.80806	7.79375	2.13927e-18
SmedASXL_011471	1.87531	1.93333	0.00029319
SmedASXL_011484	5.54208	6.63516	7.09559e-17
SmedASXL_011498	2.57848	2.80001	2.39063e-06
SmedASXL_011506	4.12223	5.61135	1.2844e-12
SmedASXL_011508	3.3197	3.8569	9.57496e-09
SmedASXL_011509	1.38491	1.49644	0.000745478
SmedASXL_011510	2.16026	2.22555	3.88423e-05
SmedASXL_011514	2.54393	2.93758	9.46779e-06
SmedASXL_011517	2.45243	4.88573	3.8627e-11
SmedASXL_011527	1.99816	4.09295	7.63846e-07
SmedASXL_011528	2.75483	3.52395	7.13933e-08
SmedASXL_011532	2.97902	2.99531	0.000271056
SmedASXL_011537	6.01548	8.63833	3.88176e-22
SmedASXL_011546	2.30589	2.49802	0.00019784
SmedASXL_011550	2.80873	3.61844	4.03592e-08
SmedASXL_011560	1.88697	2.03354	0.000461131
SmedASXL_011565	2.66221	2.86522	0.000155226
SmedASXL_011593	1.80151	2.08146	0.000376162
SmedASXL_011596	2.75447	2.91854	0.000198013
SmedASXL_011607	1.60911	1.70949	0.000957936
SmedASXL_011631	3.26507	3.55484	1.53914e-07
SmedASXL_011642	2.55815	2.87326	8.63532e-06
SmedASXL_011644	2.73994	3.19708	2.47024e-06
SmedASXL_011678	3.41378	6.11075	1.78213e-13
SmedASXL_011679	1.58194	9.01087	1.4745e-09
SmedASXL_011680	2.85925	4.00177	3.58246e-07
SmedASXL_011691	2.27159	2.74856	2.81529e-06
SmedASXL_011704	2.61344	2.87001	3.11438e-05
SmedASXL_011707	1.8474	1.97725	0.000829039
SmedASXL_011711	2.36179	2.67288	0.000111598
SmedASXL_011714	1.50117	3.31515	2.20932e-06
SmedASXL_011720	3.17881	3.40592	3.62175e-07
SmedASXL_011736	2.03555	2.32776	5.93857e-05
SmedASXL_011737	3.53168	7.75057	6.20438e-18
SmedASXL_011741	1.58786	3.21097	6.79327e-05
SmedASXL_011747	2.64852	2.92713	9.66851e-06
SmedASXL_011748	1.9541	2.25126	4.61444e-05
SmedASXL_011754	3.5712	4.82453	5.82984e-12
SmedASXL_011755	2.48464	5.93929	7.97256e-11
SmedASXL_011756	2.42012	2.54241	0.000471034
SmedASXL_011757	2.20114	3.33111	1.80185e-07
SmedASXL_011760	4.02138	4.19127	1.41561e-06
SmedASXL_011777	2.00492	2.21619	0.000117409
SmedASXL_011788	1.91943	2.13269	0.000658921
SmedASXL_011790	2.6856	2.97304	1.67449e-06
SmedASXL_011791	3.74633	4.30831	1.9264e-07
SmedASXL_011803	1.73859	2.30121	0.000150183
SmedASXL_011819	3.42117	3.65555	7.02797e-07
SmedASXL_011823	1.78317	1.96244	0.000877014
SmedASXL_011834	1.74162	2.08982	0.000455054
SmedASXL_011843	2.95885	3.3928	1.63815e-05
SmedASXL_011845	2.23724	2.65732	8.62638e-06
SmedASXL_011852	2.39373	2.81298	0.000185046
SmedASXL_011853	2.01004	2.54052	0.000664323
SmedASXL_011855	2.69797	4.28048	2.72205e-09
SmedASXL_011859	2.04676	2.21677	0.000576249
SmedASXL_011886	1.36195	3.68779	0.000513626
SmedASXL_011892	3.25429	3.34738	1.70182e-05
SmedASXL_011904	2.23449	2.43788	0.000416112
SmedASXL_011907	3.25378	3.57714	1.91307e-06
SmedASXL_011915	5.02777	6.18206	3.41991e-16
SmedASXL_011917	2.13538	2.61565	0.000206472
SmedASXL_011922	2.65998	3.38691	5.49149e-08
SmedASXL_011928	2.99381	3.25935	1.40481e-05
SmedASXL_011938	2.12816	2.38653	0.000644522
SmedASXL_011939	1.79982	2.14808	0.00016814
SmedASXL_011941	3.54381	3.85893	5.64458e-09
SmedASXL_011946	6.72864	8.45743	4.11567e-25
SmedASXL_011952	4.56658	8.37378	3.81063e-20
SmedASXL_011962	1.70015	2.00065	0.0005423
SmedASXL_011976	2.2125	2.60739	7.11964e-06
SmedASXL_011980	1.73981	1.91058	0.000573973
SmedASXL_011996	2.38667	2.5646	0.00079828
SmedASXL_012001	2.89321	3.18391	4.81435e-06
SmedASXL_012008	1.46611	2.91533	0.000778599
SmedASXL_012011	2.76351	3.26642	1.67593e-06
SmedASXL_012037	2.46468	6.73973	9.71875e-12
SmedASXL_012053	2.68063	2.90136	1.79745e-05
SmedASXL_012073	5.13965	5.82203	3.45124e-15
SmedASXL_012075	1.58555	1.93392	0.000974264
SmedASXL_012078	2.25006	2.49231	0.000263587
SmedASXL_012080	1.75552	1.95538	0.000948046
SmedASXL_012088	3.51901	3.70729	5.64832e-08
SmedASXL_012094	1.82412	2.00333	0.000261981
SmedASXL_012100	3.09401	3.09828	0.000511026
SmedASXL_012102	3.24553	3.60356	3.01989e-07
SmedASXL_012108	1.8867	2.03177	0.000504885
SmedASXL_012110	4.79467	6.60468	2.72606e-17
SmedASXL_012122	2.09496	2.31597	0.000547751
SmedASXL_012127	3.3765	5.30761	1.15006e-10
SmedASXL_012128	2.70455	5.18061	8.92687e-09
SmedASXL_012137	2.08715	2.21373	7.60195e-05
SmedASXL_012139	7.36789	8.59853	5.1901e-22
SmedASXL_012144	1.22589	1.76449	0.000829644
SmedASXL_012148	4.7157	7.44959	6.42974e-17
SmedASXL_012153	3.51584	5.54499	8.75536e-13
SmedASXL_012156	1.7663	3.71227	0.000404471
SmedASXL_012162	2.55511	2.98593	1.71402e-05
SmedASXL_012164	3.21206	3.60917	2.03961e-05
SmedASXL_012165	2.06307	2.33592	0.000369281
SmedASXL_012166	4.1545	6.58087	4.31772e-17
SmedASXL_012171	1.37763	3.70689	2.7252e-06
SmedASXL_012172	1.30687	5.40298	4.26069e-07
SmedASXL_012173	1.8079	5.1561	3.35252e-08
SmedASXL_012179	1.95634	2.2146	0.000329503
SmedASXL_012187	1.82373	2.40963	0.000688294
SmedASXL_012206	2.11322	2.27193	0.000488651
SmedASXL_012211	5.44412	6.89065	3.20486e-16
SmedASXL_012213	2.04453	2.21023	0.000125219
SmedASXL_012216	1.77965	1.98496	0.000341121
SmedASXL_012220	4.02138	4.4056	8.10459e-07
SmedASXL_012221	1.95044	2.07639	0.000247498
SmedASXL_012235	4.24829	4.27493	2.38469e-06
SmedASXL_012239	3.9589	6.50318	2.40977e-16
SmedASXL_012245	1.41469	3.96512	3.78817e-06
SmedASXL_012250	4.38235	7.09495	9.96063e-20
SmedASXL_012252	2.85683	2.95358	3.65099e-07
SmedASXL_012258	2.24883	2.43392	4.66203e-05
SmedASXL_012259	2.76195	3.06767	1.20258e-05
SmedASXL_012261	2.33725	2.43012	7.03972e-06
SmedASXL_012263	1.98865	2.54715	0.000939454
SmedASXL_012290	6.50262	7.9823	6.94142e-23
SmedASXL_012291	2.175	2.33641	6.61934e-05
SmedASXL_012295	2.18491	2.35274	1.98634e-05
SmedASXL_012299	2.73552	2.86072	0.000149016
SmedASXL_012304	2.03362	2.1594	0.000148752
SmedASXL_012311	3.48945	4.37556	4.30627e-09
SmedASXL_012323	4.52516	4.90145	1.2237e-13
SmedASXL_012336	2.48757	2.64041	5.43978e-06
SmedASXL_012345	4.46994	8.27071	6.36013e-20
SmedASXL_012371	2.68052	3.05772	6.28259e-05
SmedASXL_012385	2.33145	2.65364	0.00017936
SmedASXL_012393	1.96251	2.17462	0.000128722
SmedASXL_012406	2.78009	3.09979	3.53312e-05
SmedASXL_012431	2.67731	2.82561	0.000182634
SmedASXL_012443	1.69005	1.9468	0.000613989
SmedASXL_012448	5.28055	5.46944	1.33368e-13
SmedASXL_012461	3.69422	3.86552	2.45931e-08
SmedASXL_012468	2.79643	2.83669	0.000587162
SmedASXL_012480	2.37922	2.49933	0.000866651
SmedASXL_012484	4.45515	4.98502	5.86294e-12
SmedASXL_012490	1.93549	2.16672	4.16022e-05
SmedASXL_012499	2.58088	3.03692	0.000218588
SmedASXL_012503	1.33888	4.66187	2.5174e-06
SmedASXL_012511	2.55966	2.75043	3.81852e-05
SmedASXL_012519	2.35552	2.5044	5.10459e-05
SmedASXL_012522	3.00302	6.50761	5.84574e-15
SmedASXL_012523	3.55328	3.94566	4.87293e-09
SmedASXL_012524	3.78898	7.01958	1.41625e-15
SmedASXL_012525	2.33384	7.18416	5.97695e-11
SmedASXL_012540	1.26932	1.66708	0.000386141
SmedASXL_012545	1.21045	1.8946	0.000316911
SmedASXL_012547	3.838	8.8518	1.36833e-19
SmedASXL_012557	2.23483	2.54912	0.000175622
SmedASXL_012570	2.58631	2.77415	0.000230733
SmedASXL_012571	1.86207	1.99986	0.00017746
SmedASXL_012588	2.36903	2.53303	0.000134915
SmedASXL_012607	1.97618	2.23334	0.000729273
SmedASXL_012618	2.7909	3.05941	9.18877e-07
SmedASXL_012619	1.7596	1.95479	0.000419956
SmedASXL_012632	2.3263	4.1485	7.91776e-05
SmedASXL_012640	1.91658	2.19004	0.000878992
SmedASXL_012648	2.57029	2.65281	0.000597422
SmedASXL_012653	4.88042	6.71122	5.42594e-16
SmedASXL_012654	2.51678	2.96184	1.62477e-05
SmedASXL_012658	3.92925	6.10442	3.89395e-15
SmedASXL_012679	2.32397	2.5004	0.000153977
SmedASXL_012682	2.90739	3.17688	1.03976e-06
SmedASXL_012683	2.64931	3.00804	1.73757e-06
SmedASXL_012691	2.40402	2.6511	0.000494971
SmedASXL_012698	3.93257	7.12933	1.08472e-15
SmedASXL_012703	2.01744	3.3887	3.28917e-07
SmedASXL_012710	3.10124	3.29628	3.37623e-05
SmedASXL_012715	2.81376	3.26529	1.14397e-06
SmedASXL_012716	2.75667	3.10736	1.07631e-05
SmedASXL_012725	3.25314	3.61062	5.99396e-05
SmedASXL_012726	1.65816	2.07412	0.000915409
SmedASXL_012730	2.16044	2.20675	5.11205e-05
SmedASXL_012753	1.68536	1.93832	0.00053463
SmedASXL_012754	1.62254	1.77964	0.000780852
SmedASXL_012755	2.52535	5.62648	1.8456e-11
SmedASXL_012759	2.72248	2.89273	3.58079e-05
SmedASXL_012764	2.35746	3.25614	6.29014e-07
SmedASXL_012766	2.43712	2.89416	1.46587e-05
SmedASXL_012768	4.13102	4.63876	5.91446e-11
SmedASXL_012769	4.73695	5.28434	3.82209e-11
SmedASXL_012772	3.64152	4.76736	7.69752e-12
SmedASXL_012800	2.36579	2.65326	0.000467235
SmedASXL_012808	3.33801	3.48696	1.48403e-06
SmedASXL_012834	2.93552	3.33078	3.10816e-06
SmedASXL_012855	1.39819	1.56112	0.000572001
SmedASXL_012856	2.58769	2.93223	9.61804e-05
SmedASXL_012871	3.0665	3.76586	2.20294e-06
SmedASXL_012873	3.17354	4.51637	1.14365e-11
SmedASXL_012874	1.90384	2.60315	0.000115754
SmedASXL_012878	2.47856	2.67407	3.42251e-05
SmedASXL_012885	3.24096	3.4739	9.30106e-09
SmedASXL_012886	1.28239	4.02233	1.06407e-07
SmedASXL_012891	1.75201	1.94128	0.000879242
SmedASXL_012893	5.21783	7.51922	1.02714e-19
SmedASXL_012905	1.78545	3.25004	3.21074e-05
SmedASXL_012910	8.147	10.406	5.10194e-28
SmedASXL_012917	2.64809	2.925	3.81413e-05
SmedASXL_012924	5.10358	7.07338	9.19813e-20
SmedASXL_012930	1.89887	2.10762	0.000613619
SmedASXL_012939	2.27602	2.47964	0.000150843
SmedASXL_012944	3.70018	5.5929	5.88737e-12
SmedASXL_012959	2.86148	3.39363	8.87318e-06
SmedASXL_012963	2.47996	2.99383	3.21293e-05
SmedASXL_012971	1.40764	1.4141	0.000983676
SmedASXL_012972	1.94672	2.25813	0.000402581
SmedASXL_012975	2.84531	3.01501	0.000126296
SmedASXL_012986	5.10175	7.16234	3.57994e-16
SmedASXL_012994	2.12659	2.68046	0.000246105
SmedASXL_013017	2.63288	2.80705	4.12697e-05
SmedASXL_013024	2.01275	5.09933	5.9422e-05
SmedASXL_013025	3.52825	3.91224	1.04267e-07
SmedASXL_013032	1.92288	2.09423	0.000798558
SmedASXL_013036	3.61228	3.80965	1.92464e-07
SmedASXL_013039	4.96283	6.66953	1.32457e-18
SmedASXL_013052	2.54927	2.94072	1.33562e-05
SmedASXL_013053	1.37696	5.76338	8.95451e-06
SmedASXL_013054	1.96831	2.57317	9.41452e-06
SmedASXL_013060	2.88805	3.11787	1.24973e-05
SmedASXL_013065	5.83305	7.40171	3.74356e-20
SmedASXL_013081	2.50616	2.7195	1.5788e-05
SmedASXL_013082	2.44255	2.86023	2.16629e-05
SmedASXL_013084	2.27427	4.71367	1.33804e-10
SmedASXL_013090	2.94238	3.17161	5.24407e-06
SmedASXL_013099	3.9993	5.29107	1.32275e-12
SmedASXL_013102	2.41128	2.61054	4.09689e-05
SmedASXL_013109	3.08716	5.24323	8.11874e-09
SmedASXL_013111	4.16128	8.0733	9.31098e-19
SmedASXL_013112	2.92195	3.08697	0.00023577
SmedASXL_013118	4.38748	4.76387	1.16052e-12
SmedASXL_013126	2.00625	2.24344	0.000114782
SmedASXL_013131	2.41757	2.57813	2.55074e-05
SmedASXL_013137	2.10557	2.31726	0.000264859
SmedASXL_013141	1.87655	2.41297	0.000439076
SmedASXL_013155	2.72255	2.96487	4.59407e-06
SmedASXL_013168	3.10455	4.09727	2.84328e-06
SmedASXL_013189	6.13852	13.1439	8.71599e-27
SmedASXL_013190	3.88951	7.05493	1.62101e-18
SmedASXL_013191	1.94359	Inf	3.87572e-11
SmedASXL_013192	1.94153	Inf	9.28897e-06
SmedASXL_013233	3.02323	3.52224	1.51013e-06
SmedASXL_013236	3.06448	3.47308	2.20294e-06
SmedASXL_013249	3.45273	3.64216	1.37394e-06
SmedASXL_013279	6.45205	8.82932	3.09264e-23
SmedASXL_013281	2.986	3.20224	4.24687e-06
SmedASXL_013284	2.71176	3.13939	1.79089e-06
SmedASXL_013307	1.64848	1.8301	0.000493876
SmedASXL_013318	1.44383	3.15244	0.000251384
SmedASXL_013325	4.39685	7.47055	8.70402e-20
SmedASXL_013328	2.73714	3.02605	2.65689e-06
SmedASXL_013330	2.36076	2.71727	6.54248e-07
SmedASXL_013335	1.2249	1.59537	0.000342129
SmedASXL_013344	3.08191	3.79099	7.3141e-06
SmedASXL_013347	1.3609	1.96604	0.000152942
SmedASXL_013351	3.82214	4.08594	2.40234e-07
SmedASXL_013352	2.79168	5.72537	1.59602e-10
SmedASXL_013354	3.23046	3.3796	2.86897e-05
SmedASXL_013378	2.19913	2.40971	0.000316397
SmedASXL_013412	4.60608	8.40599	4.95968e-20
SmedASXL_013420	2.37978	2.63654	0.000156836
SmedASXL_013462	1.78546	1.89326	0.000433568
SmedASXL_013478	4.28791	4.70698	1.82079e-10
SmedASXL_013486	3.73265	3.91864	1.10393e-08
SmedASXL_013489	2.13696	2.31935	5.78038e-05
SmedASXL_013506	2.93621	3.2092	1.64865e-07
SmedASXL_013508	2.33353	2.55282	0.000430522
SmedASXL_013512	2.50744	2.61259	0.000780852
SmedASXL_013522	3.21653	3.46107	6.47345e-06
SmedASXL_013533	3.46869	4.84772	9.19636e-12
SmedASXL_013534	1.3956	1.88951	0.000496214
SmedASXL_013552	5.51909	6.46661	4.82476e-16
SmedASXL_013553	3.06332	3.33626	4.89256e-06
SmedASXL_013555	3.79137	3.89562	2.64974e-06
SmedASXL_013558	2.15484	2.55379	3.33814e-05
SmedASXL_013573	2.4557	2.83913	8.58317e-06
SmedASXL_013579	3.16913	3.97589	4.4642e-07
SmedASXL_013590	2.44955	2.6542	0.000112865
SmedASXL_013592	2.51827	2.66768	2.40867e-06
SmedASXL_013606	2.55431	2.71359	0.000349107
SmedASXL_013608	1.99376	2.2251	0.000704046
SmedASXL_013611	1.56006	1.70576	0.000663319
SmedASXL_013626	2.06104	2.25079	0.000444719
SmedASXL_013627	7.23551	10.0719	7.40521e-27
SmedASXL_013647	3.35905	3.86017	9.62295e-09
SmedASXL_013650	2.04569	2.41908	0.00020644
SmedASXL_013663	2.86359	3.00788	4.01184e-07
SmedASXL_013664	5.30231	6.16458	8.07959e-17
SmedASXL_013666	2.30496	2.45794	5.72338e-05
SmedASXL_013688	5.13159	6.64357	3.34078e-18
SmedASXL_013689	3.90409	5.65602	1.29955e-14
SmedASXL_013692	2.11289	3.77547	5.15536e-07
SmedASXL_013693	1.97263	3.34787	5.87514e-06
SmedASXL_013698	4.26034	4.40816	9.56242e-08
SmedASXL_013706	2.43467	3.13368	3.62376e-07
SmedASXL_013707	1.63883	1.82258	0.000122845
SmedASXL_013708	3.22789	3.5586	1.53914e-07
SmedASXL_013715	2.55621	2.78646	0.000817449
SmedASXL_013717	3.25742	4.05478	8.16473e-10
SmedASXL_013731	2.54505	2.81921	9.11328e-05
SmedASXL_013738	1.88845	2.6695	0.000414462
SmedASXL_013763	3.21276	3.52952	2.13662e-07
SmedASXL_013780	1.98914	2.21819	0.000191155
SmedASXL_013789	2.0901	2.90216	0.000405607
SmedASXL_013797	2.34093	2.55108	0.000353649
SmedASXL_013802	3.36716	3.29896	4.62868e-05
SmedASXL_013805	3.98507	6.46819	4.70657e-17
SmedASXL_013812	2.95163	3.81148	4.46646e-07
SmedASXL_013826	2.43736	2.73081	0.000488651
SmedASXL_013830	8.67532	9.10452	9.59621e-26
SmedASXL_013831	3.93164	4.02493	5.87801e-10
SmedASXL_013832	5.4398	6.97143	2.09651e-20
SmedASXL_013835	2.4465	2.5716	0.000980047
SmedASXL_013836	2.53119	2.90386	2.92407e-06
SmedASXL_013857	3.87103	4.57511	4.27776e-13
SmedASXL_013859	3.28035	3.70522	1.94429e-07
SmedASXL_013862	2.66579	3.07832	3.99681e-05
SmedASXL_013865	2.78608	3.20862	2.73541e-07
SmedASXL_013879	3.18141	3.09032	0.000846217
SmedASXL_013888	2.13548	2.67394	6.42284e-06
SmedASXL_013889	3.35078	4.4546	3.39317e-10
SmedASXL_013894	2.24003	4.20846	1.16164e-08
SmedASXL_013903	2.26794	2.59257	0.000290739
SmedASXL_013908	2.74316	3.00533	0.000377285
SmedASXL_013914	2.26373	2.53217	9.99738e-05
SmedASXL_013916	2.52297	2.74321	0.000208324
SmedASXL_013918	1.6185	1.96792	0.000416733
SmedASXL_013925	3.64148	4.03437	5.37322e-07
SmedASXL_013930	2.21354	2.44366	0.000283431
SmedASXL_013936	5.03096	7.82031	1.39115e-18
SmedASXL_013952	1.98529	2.36595	0.00071863
SmedASXL_013955	2.97223	3.27072	1.21505e-06
SmedASXL_013962	1.68814	2.31681	0.000224019
SmedASXL_013963	2.67044	2.88686	3.60152e-06
SmedASXL_013965	2.71663	2.99058	3.04806e-06
SmedASXL_013969	2.68889	2.91132	3.09152e-05
SmedASXL_013986	4.6262	5.1699	1.7329e-11
SmedASXL_013994	2.64488	2.93873	0.000101766
SmedASXL_014000	1.78826	2.08006	0.000169568
SmedASXL_014003	2.07144	2.28277	0.000395422
SmedASXL_014004	3.50909	4.6233	7.18577e-11
SmedASXL_014023	2.15759	2.44315	0.000121157
SmedASXL_014024	2.85934	3.08356	6.66694e-05
SmedASXL_014025	5.05395	5.76897	1.0672e-14
SmedASXL_014034	2.34298	2.61997	3.78644e-05
SmedASXL_014060	3.24898	4.02994	2.73096e-10
SmedASXL_014065	4.75801	5.2127	1.36749e-11
SmedASXL_014068	6.18148	8.00213	7.29765e-21
SmedASXL_014090	1.72395	2.4043	0.000819251
SmedASXL_014100	2.97233	3.4847	2.41179e-07
SmedASXL_014103	2.55077	2.75227	1.98958e-05
SmedASXL_014106	2.70507	2.88564	4.66214e-06
SmedASXL_014108	2.63865	2.97076	0.000203636
SmedASXL_014117	3.23319	3.63184	5.81656e-06
SmedASXL_014118	2.2428	2.988	1.33329e-06
SmedASXL_014122	2.36912	2.54578	3.30084e-05
SmedASXL_014127	2.87821	4.09625	6.14937e-08
SmedASXL_014128	2.28635	2.51118	0.000343763
SmedASXL_014129	2.82193	3.01401	1.68425e-05
SmedASXL_014161	3.18701	3.34907	2.23785e-07
SmedASXL_014162	2.76821	2.88472	1.68418e-06
SmedASXL_014166	2.57158	2.93081	4.22302e-06
SmedASXL_014179	1.96748	2.81607	0.000379964
SmedASXL_014188	1.1512	2.412	0.000304402
SmedASXL_014193	4.60415	6.07728	3.49007e-15
SmedASXL_014198	7.79537	9.61743	6.62956e-26
SmedASXL_014207	1.8823	2.06596	0.000174322
SmedASXL_014210	3.41723	3.91814	7.90341e-09
SmedASXL_014211	2.73417	2.95352	5.64012e-05
SmedASXL_014235	2.23213	2.45821	9.92949e-05
SmedASXL_014246	2.98442	3.20066	3.37905e-05
SmedASXL_014253	1.61251	2.41495	0.000737081
SmedASXL_014258	4.88024	6.4679	1.27021e-16
SmedASXL_014259	2.67287	2.78505	0.000344996
SmedASXL_014263	3.22813	3.77245	1.28804e-07
SmedASXL_014272	4.99672	11.9643	7.57908e-24
SmedASXL_014274	4.22976	5.19454	1.65409e-11
SmedASXL_014288	2.76301	2.89889	0.000431161
SmedASXL_014298	4.17078	4.71223	2.38063e-12
SmedASXL_014302	1.54839	1.63085	0.000728498
SmedASXL_014319	3.22434	3.71161	2.00858e-08
SmedASXL_014345	1.8208	2.03875	0.000269734
SmedASXL_014347	1.91745	2.08017	5.88017e-05
SmedASXL_014354	2.24134	2.43958	0.00084193
SmedASXL_014358	3.10417	3.3402	2.02512e-05
SmedASXL_014362	2.2856	2.4976	0.000674651
SmedASXL_014370	3.39488	3.47748	7.7556e-05
SmedASXL_014371	3.36155	3.58071	1.96967e-07
SmedASXL_014372	3.14517	3.42186	1.07517e-07
SmedASXL_014375	2.47475	2.97642	1.77552e-06
SmedASXL_014378	2.58286	2.79498	9.18766e-05
SmedASXL_014382	3.04837	3.47467	3.23628e-07
SmedASXL_014397	6.2611	7.71078	1.2653e-18
SmedASXL_014413	1.91379	2.27102	0.000603237
SmedASXL_014418	2.1709	2.56738	0.000105622
SmedASXL_014422	2.71256	3.27255	9.70782e-06
SmedASXL_014423	2.1602	2.57313	5.20051e-05
SmedASXL_014426	3.61707	3.97139	1.90259e-09
SmedASXL_014427	1.51131	4.68567	7.91916e-05
SmedASXL_014435	5.72232	7.92227	3.95533e-21
SmedASXL_014449	6.26489	7.51766	2.27061e-21
SmedASXL_014453	2.64722	2.95438	1.3654e-06
SmedASXL_014455	2.41489	2.87813	7.5203e-06
SmedASXL_014457	2.36551	2.73419	4.2715e-05
SmedASXL_014478	2.3911	2.90361	7.1587e-06
SmedASXL_014480	3.61764	3.40663	0.000146203
SmedASXL_014494	2.67666	2.97802	0.000291807
SmedASXL_014495	2.89365	3.07355	4.77415e-05
SmedASXL_014497	3.42507	3.86782	3.26732e-07
SmedASXL_014500	2.72902	3.06549	6.18843e-05
SmedASXL_014502	3.17914	3.38283	2.01757e-08
SmedASXL_014504	1.99783	2.13509	0.000323151
SmedASXL_014509	2.24656	2.98382	0.000268359
SmedASXL_014528	2.39973	2.58803	0.000907902
SmedASXL_014529	2.2576	3.78166	0.000420657
SmedASXL_014533	2.92771	3.15815	1.55821e-05
SmedASXL_014539	2.64574	2.9243	8.46563e-06
SmedASXL_014540	2.29467	2.56422	2.48233e-05
SmedASXL_014543	2.79625	3.3397	5.88124e-08
SmedASXL_014546	1.62604	2.10676	0.000110602
SmedASXL_014563	2.7932	2.98757	1.60557e-05
SmedASXL_014566	2.73628	3.02281	3.83686e-05
SmedASXL_014588	2.72015	2.7716	0.000397016
SmedASXL_014594	4.60588	6.62914	1.83288e-15
SmedASXL_014595	3.42716	4.813	1.78665e-11
SmedASXL_014599	2.36921	2.60918	4.6497e-05
SmedASXL_014602	1.59138	1.84413	0.000918112
SmedASXL_014608	1.98771	2.17438	0.000182102
SmedASXL_014614	2.78449	2.92845	0.000213641
SmedASXL_014632	3.67683	4.99443	5.5155e-11
SmedASXL_014649	3.12503	3.35813	0.000276471
SmedASXL_014656	2.19986	2.3613	0.000901363
SmedASXL_014673	3.58736	3.67674	7.315e-06
SmedASXL_014675	4.59164	4.47034	2.58749e-07
SmedASXL_014690	2.1743	2.47617	0.000420792
SmedASXL_014695	2.31104	2.61541	0.000603736
SmedASXL_014696	3.11451	3.11598	0.000523724
SmedASXL_014705	5.02349	6.47684	1.14044e-17
SmedASXL_014706	2.01624	2.53641	0.000147457
SmedASXL_014708	1.99413	2.48502	0.000251606
SmedASXL_014711	2.68681	3.07391	3.77888e-05
SmedASXL_014716	2.70296	3.22063	1.08346e-06
SmedASXL_014722	5.53727	7.57343	6.7901e-20
SmedASXL_014726	2.20487	2.53333	4.42625e-05
SmedASXL_014730	3.23216	3.45182	3.15616e-06
SmedASXL_014731	1.71104	2.36403	0.000376225
SmedASXL_014732	1.61557	2.68189	0.00033866
SmedASXL_014749	3.45567	3.7888	4.19091e-07
SmedASXL_014751	2.22095	2.42899	0.000537263
SmedASXL_014757	3.44907	5.8996	1.62472e-15
SmedASXL_014758	2.07436	2.37834	0.00021486
SmedASXL_014763	3.04795	3.28935	1.92639e-05
SmedASXL_014764	4.40809	5.38004	5.49928e-14
SmedASXL_014775	1.54932	1.99953	0.000778754
SmedASXL_014780	1.94155	2.27864	9.06589e-05
SmedASXL_014787	2.15839	2.36253	7.96647e-05
SmedASXL_014792	2.71158	2.81957	3.30304e-06
SmedASXL_014799	5.43335	8.40434	3.65365e-22
SmedASXL_014804	2.41197	2.79319	0.000123164
SmedASXL_014820	3.22811	3.40034	3.59592e-05
SmedASXL_014832	3.96101	4.52988	4.65835e-09
SmedASXL_014833	2.13261	4.30143	4.40714e-07
SmedASXL_014834	4.61804	5.14321	4.76216e-10
SmedASXL_014843	4.42359	6.50294	9.9934e-14
SmedASXL_014845	2.20557	2.49506	0.000407103
SmedASXL_014876	1.88674	2.44529	7.45456e-05
SmedASXL_014887	3.03473	3.24576	5.06262e-07
SmedASXL_014893	2.52448	3.19712	0.000640931
SmedASXL_014896	5.9144	8.97525	2.08549e-22
SmedASXL_014903	4.18654	4.69751	5.88542e-10
SmedASXL_014907	1.70203	3.69398	1.45678e-06
SmedASXL_014910	3.67999	4.09244	1.08631e-05
SmedASXL_014912	2.20515	2.42988	0.000107444
SmedASXL_014914	2.98009	3.12085	3.18646e-07
SmedASXL_014933	1.86401	2.27307	7.32682e-05
SmedASXL_014935	2.50595	2.61605	2.45409e-06
SmedASXL_014936	3.04921	3.22213	3.86532e-07
SmedASXL_014938	3.76049	5.04634	1.66043e-12
SmedASXL_014950	3.58515	3.79351	3.29537e-07
SmedASXL_014951	2.75385	3.05074	4.6392e-07
SmedASXL_014952	2.87432	2.95985	4.72146e-07
SmedASXL_014954	1.99735	2.14965	0.000422068
SmedASXL_014955	1.90366	1.95327	0.000213922
SmedASXL_014977	2.98903	3.33187	2.00611e-07
SmedASXL_014980	4.7213	5.60818	1.53059e-13
SmedASXL_014983	3.33756	3.41023	0.000181652
SmedASXL_014985	2.53302	2.66381	0.000881527
SmedASXL_014986	2.36387	3.12238	0.000153296
SmedASXL_014989	2.3754	2.4423	4.03731e-06
SmedASXL_014992	2.49844	3.81123	7.79433e-06
SmedASXL_014993	1.54757	2.79532	0.000294646
SmedASXL_014994	1.68486	2.13652	0.000261981
SmedASXL_015015	2.57477	2.88853	0.00010923
SmedASXL_015019	2.54055	2.81375	3.40525e-05
SmedASXL_015025	1.86782	2.27065	0.000108746
SmedASXL_015032	2.25372	4.0264	6.41569e-09
SmedASXL_015035	5.15966	6.98701	2.69992e-18
SmedASXL_015046	2.3487	2.484	5.64541e-05
SmedASXL_015054	3.19028	3.29351	4.39716e-05
SmedASXL_015073	3.16886	3.34134	4.31863e-06
SmedASXL_015078	2.44909	2.67461	0.000173422
SmedASXL_015088	3.98657	7.40854	9.88041e-16
SmedASXL_015089	3.09555	3.2989	3.81899e-06
SmedASXL_015095	2.26588	2.75651	9.61609e-06
SmedASXL_015112	7.61187	8.6595	5.61667e-25
SmedASXL_015115	2.1512	6.54819	5.16237e-09
SmedASXL_015116	4.18008	5.51469	3.18366e-13
SmedASXL_015122	3.89835	4.5128	6.34657e-10
SmedASXL_015125	3.15658	3.40496	0.000239138
SmedASXL_015127	2.23707	3.02288	6.79196e-06
SmedASXL_015129	2.4219	2.60097	0.000447097
SmedASXL_015131	2.48533	2.97315	2.40288e-05
SmedASXL_015133	2.44908	2.7067	0.000190694
SmedASXL_015134	2.72105	2.87492	0.000888776
SmedASXL_015135	3.1695	3.66301	9.56242e-08
SmedASXL_015138	3.95554	3.68756	0.00017746
SmedASXL_015147	2.58143	2.88615	1.29524e-05
SmedASXL_015162	2.01148	2.25943	0.000328405
SmedASXL_015164	4.33385	6.74972	2.1924e-17
SmedASXL_015172	2.06579	2.68679	0.00047928
SmedASXL_015185	2.29994	2.70776	3.06351e-05
SmedASXL_015187	2.60742	2.8421	3.80621e-05
SmedASXL_015193	3.13357	3.3302	4.63045e-07
SmedASXL_015198	4.13548	4.43907	2.26458e-10
SmedASXL_015199	3.24417	4.27508	5.89933e-10
SmedASXL_015203	1.96866	3.4106	8.06591e-06
SmedASXL_015204	2.41694	2.94506	1.82992e-05
SmedASXL_015206	2.2015	3.60763	3.97243e-07
SmedASXL_015207	1.24625	2.11801	0.000268233
SmedASXL_015217	2.07178	2.32333	0.000300512
SmedASXL_015221	2.23832	2.58464	0.000111226
SmedASXL_015228	3.5969	4.25166	1.62202e-08
SmedASXL_015229	2.03295	2.28593	4.7653e-05
SmedASXL_015233	4.64094	4.52627	5.37891e-08
SmedASXL_015238	2.74881	3.10972	1.12582e-06
SmedASXL_015250	4.31468	7.85264	8.43434e-18
SmedASXL_015251	5.59081	8.22366	4.49459e-20
SmedASXL_015255	1.99915	2.21625	0.000614583
SmedASXL_015257	2.34855	2.55398	8.54165e-06
SmedASXL_015261	5.86334	7.78434	1.10431e-18
SmedASXL_015262	2.51643	2.90029	3.24442e-05
SmedASXL_015269	2.88587	3.60442	6.44101e-06
SmedASXL_015274	2.62901	2.96858	3.18447e-06
SmedASXL_015275	3.50158	4.51421	3.03726e-10
SmedASXL_015282	4.12216	4.4049	2.82206e-10
SmedASXL_015284	3.55212	3.73462	1.1188e-07
SmedASXL_015298	3.28005	3.40572	1.15088e-05
SmedASXL_015319	2.1404	2.55451	1.52519e-05
SmedASXL_015337	4.03761	4.56825	4.81334e-11
SmedASXL_015338	3.35945	4.40862	8.38461e-10
SmedASXL_015341	2.22019	2.58102	9.59415e-05
SmedASXL_015342	1.92345	2.08754	0.000274554
SmedASXL_015343	2.70227	2.94034	4.84483e-05
SmedASXL_015350	2.5559	2.71231	8.9743e-05
SmedASXL_015379	2.59087	2.79826	5.83937e-05
SmedASXL_015380	3.72934	4.17906	2.32875e-07
SmedASXL_015388	2.42964	2.6545	0.000890849
SmedASXL_015400	1.8963	2.11267	0.000330106
SmedASXL_015406	2.91513	3.60554	1.3131e-07
SmedASXL_015418	2.76343	3.00037	5.97019e-05
SmedASXL_015431	1.8374	2.02022	0.000404543
SmedASXL_015432	3.26926	3.39652	1.31813e-07
SmedASXL_015435	3.09181	3.37913	8.3326e-07
SmedASXL_015437	2.55399	2.76553	2.44138e-05
SmedASXL_015439	2.2965	3.08773	0.000268322
SmedASXL_015454	2.02171	2.18368	0.000207228
SmedASXL_015459	3.19051	3.40374	4.41641e-05
SmedASXL_015461	2.90849	3.07794	4.42216e-05
SmedASXL_015463	2.49315	2.92032	0.000180733
SmedASXL_015466	3.78004	4.38102	8.10624e-08
SmedASXL_015470	3.99064	4.29377	1.8696e-09
SmedASXL_015473	3.64262	4.72158	2.05755e-11
SmedASXL_015478	3.06176	3.28168	1.95923e-05
SmedASXL_015485	3.28156	3.26979	0.000139156
SmedASXL_015486	2.82587	3.05738	1.74961e-05
SmedASXL_015492	2.76879	3.46513	1.32516e-07
SmedASXL_015493	3.50024	4.10925	2.20325e-08
SmedASXL_015497	2.8461	3.14302	2.76011e-05
SmedASXL_015508	3.81634	5.15454	1.00772e-12
SmedASXL_015509	3.92788	5.45285	1.94259e-12
SmedASXL_015510	2.68518	2.98728	1.74495e-05
SmedASXL_015515	2.28718	2.6024	7.92386e-05
SmedASXL_015527	2.12514	2.43852	0.00038538
SmedASXL_015549	2.16344	2.61798	2.75042e-05
SmedASXL_015550	3.53291	3.95846	4.19784e-10
SmedASXL_015555	2.49417	2.76753	0.000230582
SmedASXL_015556	4.95334	6.11697	2.77388e-16
SmedASXL_015562	2.33672	2.94831	1.4569e-05
SmedASXL_015567	3.25251	3.53076	1.38468e-07
SmedASXL_015584	2.82644	3.41722	1.71751e-07
SmedASXL_015585	1.71827	1.98477	3.15297e-05
SmedASXL_015595	6.72598	8.63942	7.44093e-22
SmedASXL_015602	2.60864	2.83786	4.75612e-06
SmedASXL_015614	2.58084	2.96543	2.7217e-05
SmedASXL_015615	1.5026	4.55961	4.53994e-06
SmedASXL_015624	1.8766	2.27477	0.000124891
SmedASXL_015629	2.32492	2.65736	5.66148e-05
SmedASXL_015630	4.12634	4.36716	1.5666e-09
SmedASXL_015637	2.2872	2.53506	2.02977e-05
SmedASXL_015646	2.91111	3.26893	3.11973e-07
SmedASXL_015652	2.42794	3.19022	4.69134e-06
SmedASXL_015702	2.49754	2.75123	3.52704e-05
SmedASXL_015704	2.68452	3.06246	8.28304e-06
SmedASXL_015709	2.71388	2.78061	0.000339229
SmedASXL_015710	2.31766	2.486	0.000110967
SmedASXL_015734	2.94625	3.05486	4.5538e-05
SmedASXL_015752	2.99224	3.13644	0.000160783
SmedASXL_015755	3.67439	4.05438	6.20957e-06
SmedASXL_015765	3.50068	3.45367	6.26779e-05
SmedASXL_015777	2.7978	5.70265	1.65834e-13
SmedASXL_015792	2.25219	2.38577	0.000127702
SmedASXL_015793	4.41303	5.13686	5.87676e-13
SmedASXL_015797	3.09664	3.33407	3.21293e-05
SmedASXL_015800	2.43476	2.59955	7.31332e-05
SmedASXL_015812	3.20254	3.26641	8.1778e-05
SmedASXL_015814	4.21178	4.58498	1.13554e-08
SmedASXL_015824	4.27014	3.74871	3.6451e-05
SmedASXL_015828	1.87479	2.16049	0.000881334
SmedASXL_015830	2.9403	3.20525	3.79814e-06
SmedASXL_015835	2.61289	4.27823	9.91717e-10
SmedASXL_015836	2.89206	4.22573	9.39877e-10
SmedASXL_015843	7.36158	8.09606	4.29728e-23
SmedASXL_015873	2.4985	2.75052	0.000208472
SmedASXL_015885	5.59772	6.801	4.97966e-16
SmedASXL_015887	1.85959	2.088	0.000734362
SmedASXL_015893	3.48065	3.28523	0.000344385
SmedASXL_015894	2.60934	2.87999	6.01679e-05
SmedASXL_015898	6.05764	7.64019	2.51736e-19
SmedASXL_015899	2.4444	2.69395	7.32966e-05
SmedASXL_015936	2.26199	2.64312	0.000113172
SmedASXL_015941	3.55397	4.43162	7.16954e-08
SmedASXL_015942	2.24759	2.50924	1.2202e-05
SmedASXL_015954	2.35301	2.52003	2.57837e-05
SmedASXL_015955	1.47528	3.2531	0.000343763
SmedASXL_015958	4.79544	4.16838	1.91983e-05
SmedASXL_015983	5.04984	5.72799	1.69265e-11
SmedASXL_015991	2.17168	2.33352	7.56214e-05
SmedASXL_015998	3.38887	3.65416	4.17423e-07
SmedASXL_016012	3.65803	5.51815	4.91592e-14
SmedASXL_016031	3.00024	3.39135	3.46306e-06
SmedASXL_016033	4.08371	4.26559	2.13213e-08
SmedASXL_016045	4.04078	4.07953	7.69944e-07
SmedASXL_016052	4.67579	8.21952	1.17305e-18
SmedASXL_016053	4.51751	6.92651	1.55534e-17
SmedASXL_016054	2.39613	2.74869	2.19157e-05
SmedASXL_016113	4.15456	5.10653	1.63676e-11
SmedASXL_016118	5.41074	7.3071	7.44503e-20
SmedASXL_016128	2.89508	3.07884	0.000257853
SmedASXL_016144	4.14196	4.1039	6.93131e-07
SmedASXL_016154	5.85448	8.70943	8.42237e-24
SmedASXL_016162	3.19081	3.3675	3.77503e-06
SmedASXL_016175	4.74382	7.71677	2.20282e-18
SmedASXL_016176	5.17654	7.78108	4.71436e-19
SmedASXL_016178	6.23704	7.39996	4.1643e-18
SmedASXL_016181	2.3358	2.50811	4.43217e-05
SmedASXL_016182	2.26063	2.44938	0.000174753
SmedASXL_016183	2.00322	2.11455	5.15976e-05
SmedASXL_016211	2.59487	3.04614	2.35765e-05
SmedASXL_016219	2.77816	2.79662	0.000611038
SmedASXL_016220	1.79345	2.00417	0.00099155
SmedASXL_016228	5.9811	7.84688	1.20637e-20
SmedASXL_016233	3.00671	3.27617	3.19994e-06
SmedASXL_016250	2.20462	2.35935	2.01168e-05
SmedASXL_016270	4.07862	4.30993	5.47365e-09
SmedASXL_016273	3.7691	3.86828	1.42531e-06
SmedASXL_016276	3.03013	3.51225	4.611e-07
SmedASXL_016277	2.21288	2.62096	4.02972e-05
SmedASXL_016290	1.81187	1.99046	0.000370101
SmedASXL_016302	2.48948	2.60062	7.68658e-06
SmedASXL_016306	2.57264	2.76617	2.95759e-05
SmedASXL_016331	1.87689	2.1217	0.000659567
SmedASXL_016337	3.21546	3.48429	2.51674e-06
SmedASXL_016344	2.76035	3.0233	1.49449e-05
SmedASXL_016345	2.99883	4.0355	1.38877e-07
SmedASXL_016349	4.73185	6.06916	4.18193e-14
SmedASXL_016350	5.18625	6.65264	2.41986e-14
SmedASXL_016360	4.28854	5.05077	6.03013e-11
SmedASXL_016366	2.64629	2.79934	0.00035779
SmedASXL_016377	3.4235	3.51014	2.83824e-05
SmedASXL_016386	2.47125	2.72181	8.1661e-05
SmedASXL_016395	1.38921	2.28396	0.00075423
SmedASXL_016422	3.27543	3.81247	2.20665e-05
SmedASXL_016423	2.22081	2.38946	0.000150749
SmedASXL_016437	3.24718	3.46655	1.52519e-05
SmedASXL_016449	2.9284	4.01756	3.84592e-09
SmedASXL_016454	2.59759	2.86458	1.33695e-05
SmedASXL_016458	2.07985	2.69845	5.08665e-06
SmedASXL_016474	5.76156	7.31916	4.07186e-19
SmedASXL_016475	2.05399	2.36998	0.000213276
SmedASXL_016488	1.80512	2.21346	0.000717806
SmedASXL_016495	3.88711	4.12726	3.41089e-09
SmedASXL_016499	2.80452	3.04947	8.14273e-06
SmedASXL_016501	3.70078	4.02153	2.81672e-08
SmedASXL_016505	2.42978	2.66849	6.36802e-05
SmedASXL_016522	2.40615	2.55734	0.000397357
SmedASXL_016525	2.8922	3.226	5.37558e-05
SmedASXL_016528	1.84017	2.12986	8.938e-05
SmedASXL_016535	4.93583	5.88919	9.74889e-16
SmedASXL_016537	3.63284	3.745	1.8692e-05
SmedASXL_016538	3.04192	3.36941	7.72607e-06
SmedASXL_016557	3.8667	5.18499	7.07296e-11
SmedASXL_016567	3.55635	3.73618	2.87302e-08
SmedASXL_016572	5.24301	5.58888	6.91163e-14
SmedASXL_016592	2.49295	2.6465	0.000179527
SmedASXL_016595	5.38441	5.23312	4.73614e-09
SmedASXL_016596	2.52945	2.74695	3.1938e-05
SmedASXL_016598	2.61694	2.766	0.000438508
SmedASXL_016611	3.03019	3.65352	1.32186e-06
SmedASXL_016626	4.81206	6.44388	1.02216e-15
SmedASXL_016636	1.85666	2.03246	0.000582487
SmedASXL_016637	1.77107	1.90313	0.00050471
SmedASXL_016648	3.64727	4.32772	1.89074e-08
SmedASXL_016657	3.09228	3.33516	1.79089e-06
SmedASXL_016658	4.50889	4.29586	9.24311e-05
SmedASXL_016665	1.67249	3.01962	0.000777782
SmedASXL_016678	3.49979	3.66469	2.71306e-08
SmedASXL_016687	3.65634	3.58053	7.45356e-05
SmedASXL_016695	3.17444	3.82175	2.94089e-08
SmedASXL_016703	3.08639	3.45378	5.5654e-05
SmedASXL_016704	1.98513	2.62182	0.000148752
SmedASXL_016715	2.80125	3.18833	3.29081e-05
SmedASXL_016718	6.00374	7.22575	4.45574e-19
SmedASXL_016724	3.23894	3.50494	4.06068e-06
SmedASXL_016728	2.30684	2.51506	0.000407161
SmedASXL_016751	2.24068	2.60978	0.000146309
SmedASXL_016758	2.02076	2.24058	0.0001551
SmedASXL_016759	2.47699	2.71407	3.90769e-05
SmedASXL_016767	1.84261	2.28655	0.000392209
SmedASXL_016771	6.02628	9.8645	3.10597e-25
SmedASXL_016777	1.94423	1.98843	0.000141582
SmedASXL_016778	3.62938	5.10123	3.19842e-13
SmedASXL_016781	3.38834	3.62774	2.06624e-07
SmedASXL_016782	2.27894	2.61663	2.71266e-05
SmedASXL_016785	2.37014	3.94786	9.33775e-05
SmedASXL_016786	3.27858	3.27813	0.000135445
SmedASXL_016787	3.79188	5.04189	6.6833e-10
SmedASXL_016796	4.57477	5.44563	2.32595e-12
SmedASXL_016797	3.94335	4.36293	9.53959e-10
SmedASXL_016809	2.09958	2.29503	0.000162832
SmedASXL_016810	3.26157	3.74119	9.92816e-08
SmedASXL_016834	1.94681	2.08649	0.000530655
SmedASXL_016846	3.64635	4.09148	8.3467e-08
SmedASXL_016847	4.25364	5.02396	2.56461e-09
SmedASXL_016848	4.98517	5.28468	4.26228e-09
SmedASXL_016860	3.08656	3.31166	2.36036e-06
SmedASXL_016875	3.18424	3.82867	4.09122e-08
SmedASXL_016876	3.01936	3.42252	4.57476e-07
SmedASXL_016885	2.99908	3.17401	0.000105067
SmedASXL_016923	3.01458	3.33517	3.88513e-05
SmedASXL_016949	4.75659	5.60061	2.53221e-13
SmedASXL_016950	2.92198	2.81459	0.000948056
SmedASXL_016965	2.87552	3.11481	5.30987e-05
SmedASXL_016968	4.70195	4.71222	1.53606e-08
SmedASXL_016991	2.42146	2.65989	0.00073357
SmedASXL_016998	2.82985	3.72947	0.00014294
SmedASXL_017020	3.15283	3.21212	0.00026575
SmedASXL_017030	2.28484	3.08485	5.14862e-05
SmedASXL_017037	2.64736	2.89048	5.80223e-06
SmedASXL_017040	3.23033	3.37155	3.50325e-05
SmedASXL_017044	3.05414	3.22786	2.40688e-07
SmedASXL_017047	4.92814	6.26753	4.33825e-16
SmedASXL_017048	5.76609	8.90698	3.65365e-22
SmedASXL_017053	4.06887	4.1994	2.93919e-06
SmedASXL_017057	2.70756	3.24299	2.21105e-05
SmedASXL_017066	3.64913	4.24209	8.22257e-10
SmedASXL_017071	2.80415	3.33749	0.000126581
SmedASXL_017075	3.14846	3.35752	4.46257e-06
SmedASXL_017089	3.1822	3.4895	2.2277e-06
SmedASXL_017091	3.06526	3.21011	4.19645e-05
SmedASXL_017092	4.89723	5.21429	1.75741e-10
SmedASXL_017107	2.58116	3.13224	1.57288e-05
SmedASXL_017112	3.43627	3.80447	1.15488e-07
SmedASXL_017139	3.38964	3.80785	5.19973e-07
SmedASXL_017146	1.48337	3.6714	0.00029215
SmedASXL_017147	4.42364	4.86975	9.1608e-12
SmedASXL_017178	2.52671	3.02602	1.47804e-06
SmedASXL_017188	3.67771	3.97602	7.79457e-07
SmedASXL_017191	2.57824	2.80383	1.56371e-05
SmedASXL_017194	3.00978	3.28346	4.08183e-06
SmedASXL_017222	2.18977	2.58115	0.000881527
SmedASXL_017225	2.35548	2.64258	3.89281e-05
SmedASXL_017226	4.71888	4.96927	1.97056e-10
SmedASXL_017229	3.38633	3.5908	1.25313e-07
SmedASXL_017235	4.06452	4.61161	2.08905e-08
SmedASXL_017236	2.638	2.93131	1.61336e-05
SmedASXL_017248	3.36336	3.42844	2.31986e-05
SmedASXL_017261	4.98345	5.53067	1.08356e-12
SmedASXL_017266	2.40113	2.61873	4.29464e-05
SmedASXL_017277	1.53178	2.72024	0.000951454
SmedASXL_017288	3.45793	3.76167	5.64947e-07
SmedASXL_017296	5.83699	6.35327	1.62505e-14
SmedASXL_017297	4.47624	4.5767	4.33397e-08
SmedASXL_017306	3.27682	3.35663	3.03181e-05
SmedASXL_017321	3.42125	3.66932	9.53661e-07
SmedASXL_017344	2.79955	3.00782	7.42886e-06
SmedASXL_017351	1.67337	3.24405	5.86793e-05
SmedASXL_017353	2.91518	3.45206	3.82552e-07
SmedASXL_017356	2.01776	2.2694	0.000514434
SmedASXL_017361	2.18776	2.37492	5.04978e-05
SmedASXL_017368	4.23253	3.81505	8.56585e-05
SmedASXL_017369	3.88993	4.00653	5.56049e-06
SmedASXL_017371	4.175	3.81552	8.67921e-05
SmedASXL_017396	4.11359	4.03543	3.30603e-06
SmedASXL_017397	4.00117	4.03282	2.15407e-06
SmedASXL_017422	2.42539	3.43101	4.27518e-06
SmedASXL_017441	2.93589	3.23045	1.52284e-05
SmedASXL_017444	2.01106	2.18896	0.000616481
SmedASXL_017447	3.44698	3.66522	7.61548e-06
SmedASXL_017455	3.65794	4.33676	1.07044e-08
SmedASXL_017456	4.05626	4.61972	3.66562e-09
SmedASXL_017463	3.49786	3.83544	1.51531e-07
SmedASXL_017464	2.77389	3.73859	1.12829e-06
SmedASXL_017465	1.8775	3.54579	1.77127e-05
SmedASXL_017470	2.2194	2.40879	0.000239085
SmedASXL_017502	4.06462	4.23645	4.72246e-08
SmedASXL_017518	4.61816	5.65991	1.72493e-13
SmedASXL_017522	2.79684	7.56567	1.60762e-05
SmedASXL_017523	4.32372	5.37485	2.70392e-07
SmedASXL_017524	3.75435	4.93798	2.65575e-07
SmedASXL_017525	3.89462	6.44072	8.56055e-06
SmedASXL_017527	4.08226	4.37114	4.86186e-09
SmedASXL_017531	2.24289	2.33187	2.49095e-05
SmedASXL_017550	4.35131	7.09952	1.93395e-17
SmedASXL_017551	4.23585	9.40765	6.9403e-18
SmedASXL_017552	5.12969	8.77989	7.16551e-20
SmedASXL_017554	4.02599	3.50267	0.000344404
SmedASXL_017555	5.6003	6.22277	3.70901e-14
SmedASXL_017564	1.54427	1.82974	0.000247709
SmedASXL_017572	1.8425	2.07688	0.000239138
SmedASXL_017591	1.89209	2.25072	0.00069296
SmedASXL_017593	2.99588	3.36636	7.8605e-05
SmedASXL_017594	1.96715	2.18674	0.000685154
SmedASXL_017596	5.98714	5.01786	7.24077e-08
SmedASXL_017611	3.73383	3.4894	0.00019872
SmedASXL_017615	2.24963	2.40245	8.84645e-05
SmedASXL_017628	5.72114	6.92473	8.78934e-18
SmedASXL_017636	2.29284	3.3734	5.89576e-07
SmedASXL_017637	3.70505	3.76574	9.23648e-06
SmedASXL_017678	6.28375	8.25704	4.74185e-21
SmedASXL_017683	2.82983	3.0853	2.3954e-05
SmedASXL_017690	2.66921	2.905	2.17917e-05
SmedASXL_017694	4.01033	3.72985	5.42168e-05
SmedASXL_017695	2.49102	2.77592	0.000144416
SmedASXL_017700	3.09788	3.22432	2.69417e-07
SmedASXL_017701	3.03405	3.23505	6.79196e-06
SmedASXL_017704	2.42338	2.60138	0.000103941
SmedASXL_017706	1.78927	2.20141	0.00018458
SmedASXL_017707	2.27789	2.69756	5.14687e-05
SmedASXL_017710	3.44369	3.54827	2.54715e-05
SmedASXL_017715	4.36727	4.47311	1.50311e-07
SmedASXL_017725	2.84145	3.11742	4.41359e-06
SmedASXL_017765	5.01298	5.23307	4.47466e-11
SmedASXL_017777	3.46259	3.74594	3.90898e-07
SmedASXL_017787	3.90047	4.25282	4.41478e-09
SmedASXL_017788	3.24127	4.056	4.61226e-09
SmedASXL_017793	3.31523	3.75376	1.77552e-06
SmedASXL_017821	2.25072	2.56702	7.01543e-05
SmedASXL_017826	2.64968	2.77661	5.01726e-06
SmedASXL_017830	4.6711	5.46006	3.55825e-13
SmedASXL_017850	3.32726	3.29719	0.000169063
SmedASXL_017855	2.36747	4.29576	4.90627e-05
SmedASXL_017856	2.43933	5.11023	1.47295e-08
SmedASXL_017857	5.39015	6.58523	1.12696e-13
SmedASXL_017858	5.02456	7.61438	9.17978e-17
SmedASXL_017863	5.31339	5.34902	5.55219e-10
SmedASXL_017864	4.38515	4.32334	9.27641e-07
SmedASXL_017868	3.68715	4.14453	5.80481e-09
SmedASXL_017904	1.97779	2.56469	0.000830836
SmedASXL_017911	1.84107	2.09199	0.000317166
SmedASXL_017933	4.69924	5.29548	4.05078e-11
SmedASXL_017936	4.55749	4.31762	2.01533e-06
SmedASXL_017941	4.13329	4.11813	1.55674e-05
SmedASXL_017952	2.64247	2.88839	0.000141192
SmedASXL_017971	2.27681	2.7554	5.42775e-05
[truncated: 840 more rows]

## Sheet: X2 CPMs
name	Labbe, et al., 2012, X2-1 CPM +1	Labbe, et al., 2012, X2-2 CPM +1	Zhu, et al., 2015 X2-3 CPM +1
SmedASXL_024712	1.76613	1.7808	1.14869
SmedASXL_072404	2.1851	2.36941	1.41303
SmedASXL_048300	1.10774	1.08409	1.29738
SmedASXL_024174	1.04788	1.02402	1.19825
SmedASXL_058409	1.01197	1.01201	1.06608
SmedASXL_020698	1.04788	1.07207	1.18173
SmedASXL_025186	1.47883	1.32433	1.29738
SmedASXL_071960	1.45489	1.46848	1.42955
SmedASXL_042282	1.57459	1.62464	1.21477
SmedASXL_077179	10.5167	10.9703	3.72599
SmedASXL_033540	2.55619	2.75381	1.08261
SmedASXL_039267	1	1	1
SmedASXL_058888	1.09577	1.10811	1.08261
SmedASXL_063608	4.49545	4.74786	1.19825
SmedASXL_062276	1	1	1.04956
SmedASXL_009627	1.43095	1.36037	1.89214
SmedASXL_076650	1.38306	1.2883	1.46259
SmedASXL_048976	1.38306	1.30031	1.01652
SmedASXL_050726	3.50188	3.40247	5.72505
SmedASXL_007115	16.6218	17.0125	17.6698
SmedASXL_047359	2.79561	2.98204	2.93297
SmedASXL_072616	2.73575	2.53758	2.66864
SmedASXL_016254	2.86743	3.18625	2.94949
SmedASXL_056281	1.04788	1.10811	1.03304
SmedASXL_066319	1	1	1.14869
SmedASXL_022098	1	1	1.14869
SmedASXL_048402	1.07182	1.12012	1.34694
SmedASXL_017368	27.4672	27.8356	29.0859
SmedASXL_079149	1.10774	1.07207	1.80954
SmedASXL_033388	1.21547	1.1922	1
SmedASXL_028842	1	1	1.01652
SmedASXL_067405	1.45489	1.36037	2.73472
SmedASXL_080966	1	1	1.09913
SmedASXL_016961	2.13722	1.8769	1.33042
SmedASXL_028086	1.21547	1.1922	1.13217
SmedASXL_035298	2.60407	2.82588	1.97475
SmedASXL_081617	1.03591	1.04805	1.19825
SmedASXL_005039	1	1	1.01652
SmedASXL_012117	277.703	283.219	225.192
SmedASXL_040495	1.01197	1.02402	1.03304
SmedASXL_016870	12.2285	11.8111	8.30234
SmedASXL_075715	1	1	1.11565
SmedASXL_067961	1.19153	1.15616	1.09913
SmedASXL_040089	1	1	1.11565
SmedASXL_034937	1.05985	1.04805	1.09913
SmedASXL_025206	1.50277	1.50452	1.64432
SmedASXL_052343	1.83795	1.7808	1.59476
SmedASXL_050318	1.39503	1.54056	1.2313
SmedASXL_000969	1	1	1.16521
SmedASXL_005885	1.50277	1.60062	1.74345
SmedASXL_057659	1	1.01201	1.04956
SmedASXL_069636	2.08933	2.09313	1.57824
SmedASXL_076647	3.50188	3.7148	1.71041
SmedASXL_049329	1	1	1.01652
SmedASXL_043279	1.65839	1.86489	1.03304
SmedASXL_062422	1.37109	1.43245	1.28086
SmedASXL_068670	1.58656	1.55257	1.29738
SmedASXL_007094	30.017	30.4063	51.6869
SmedASXL_010778	33.8835	34.4665	28.1277
SmedASXL_067710	1.05985	1.03604	1.51216
SmedASXL_074534	1.23941	1.10811	1.82606
SmedASXL_060393	1.88583	1.8769	1.18173
SmedASXL_067979	1.52671	1.49251	1.09913
SmedASXL_002173	138.316	137.953	150.467
SmedASXL_068307	4.32786	4.37548	2.53647
SmedASXL_031422	1	1	1.01652
SmedASXL_072348	4.0645	3.87096	6.89805
SmedASXL_072468	11.0434	11.5108	5.42767
SmedASXL_024763	1.19153	1.20421	1.16521
SmedASXL_004027	1	1	1.03304
SmedASXL_058276	1.08379	1.0961	1.08261
SmedASXL_076460	3.83706	4.38749	8.68233
SmedASXL_053257	2.19707	2.65771	1.44607
SmedASXL_050431	1.07182	1.01201	1.01652
SmedASXL_057201	1.14365	1.10811	1.01652
SmedASXL_037737	1	1	1.01652
SmedASXL_011928	73.0517	75.9091	40.3864
SmedASXL_072587	4.48348	4.18328	1.11565
SmedASXL_071200	1.09577	1.20421	1.28086
SmedASXL_035009	1	1	1.01652
SmedASXL_064497	1	1	1.13217
SmedASXL_005114	28.4728	28.0639	26.8391
SmedASXL_031487	1	1	1
SmedASXL_005893	2.40057	2.20124	3.49469
SmedASXL_014460	69.7358	68.053	54.7598
SmedASXL_077737	4.67501	4.50761	1.82606
SmedASXL_042413	1	1	1.03304
SmedASXL_003734	1.407	1.34836	1.94171
SmedASXL_069314	1.26336	1.31232	1.04956
SmedASXL_025212	1.02394	1	1.01652
SmedASXL_028777	1.01197	1.06006	1
SmedASXL_081129	1.32321	1.26427	1.01652
SmedASXL_028374	1.22744	1.15616	1.06608
SmedASXL_018147	25.2886	25.4572	4.37031
SmedASXL_043054	1.08379	1.04805	1.03304
SmedASXL_001037	1	1	1.04956
SmedASXL_053259	1.13168	1.16817	1.06608
SmedASXL_076527	5.96784	5.90105	6.45198
SmedASXL_064442	1.04788	1.06006	1.29738
SmedASXL_082516	1	1	1.19825
SmedASXL_070394	1.14365	1.20421	1.19825
SmedASXL_032162	1.08379	1.08409	1.08261
SmedASXL_011672	5.78828	6.17733	4.94855
SmedASXL_057915	1.08379	1.07207	1.04956
SmedASXL_047362	1.01197	1.04805	1
SmedASXL_064182	1.76613	1.68471	1.28086
SmedASXL_006015	83.119	84.7983	142.669
SmedASXL_033082	1.08379	1.06006	1.47911
SmedASXL_082113	1.08379	1.08409	1.04956
SmedASXL_049196	1	1	1.06608
SmedASXL_072748	1.93372	2.00904	1.3139
SmedASXL_036649	1	1	1
SmedASXL_017484	39.0788	40.2925	44.6819
SmedASXL_036314	1.05985	1.10811	1.06608
SmedASXL_065308	1.32321	1.20421	1.08261
SmedASXL_080402	1.03591	1.04805	1.13217
SmedASXL_072142	4.00465	3.89498	1.94171
SmedASXL_032743	1.86189	1.99703	1.24782
SmedASXL_074144	4.01662	3.72681	1.67737
SmedASXL_002323	14.1678	14.1535	20.7428
SmedASXL_008465	1	1	1.61128
SmedASXL_013272	4.78274	4.89201	7.44324
SmedASXL_030117	1	1	1.04956
SmedASXL_001424	1	1	1
SmedASXL_013432	10.4569	10.8141	18.4133
SmedASXL_005304	1	1.03604	1
SmedASXL_038154	1.23941	1.12012	1.47911
SmedASXL_064405	1.407	1.54056	1.13217
SmedASXL_073223	1.86189	1.90093	1.13217
SmedASXL_008054	16.2746	16.4599	24.9061
SmedASXL_075202	1	1	1.04956
SmedASXL_059931	1	1	1
SmedASXL_005607	13.5333	13.5049	18.1324
SmedASXL_004066	1	1	1.01652
SmedASXL_011706	2.90334	3.29436	6.27024
SmedASXL_002658	2.95123	2.66972	3.72599
SmedASXL_071029	1.22744	1.33635	1.44607
SmedASXL_053433	1	1	1.01652
SmedASXL_044736	1	1	1.09913
SmedASXL_047113	1.02394	1.03604	1.01652
SmedASXL_009677	34.2187	35.2232	39.9073
SmedASXL_018630	364.323	368.807	225.44
SmedASXL_040284	1	1	1.06608
SmedASXL_077443	34.6497	34.3223	18.6115
SmedASXL_046726	1.09577	1.08409	1.21477
SmedASXL_074033	1.80204	1.79282	1.59476
SmedASXL_004067	48.2244	47.2596	22.6592
SmedASXL_012766	5.91996	6.27343	11.1935
SmedASXL_018670	269.934	269.933	291.673
SmedASXL_047714	1	1	1.06608
SmedASXL_061315	2.34072	2.42947	10.1527
SmedASXL_049679	1	1	1
SmedASXL_019001	111.25	109.676	140.207
SmedASXL_034169	1.15562	1.22824	1.18173
SmedASXL_075479	2.14919	2.24929	1.51216
SmedASXL_009280	11.1751	11.9072	22.6592
SmedASXL_044140	1	1	1.04956
SmedASXL_035737	2.81955	2.80186	1
SmedASXL_029073	1.2035	1.13214	1.08261
SmedASXL_041478	1	1	1.06608
SmedASXL_030108	1	1	1
SmedASXL_011148	14.2635	15.571	14.6795
SmedASXL_024382	1.08379	1.03604	1.01652
SmedASXL_015096	3.96874	3.49857	2.45386
SmedASXL_057202	1.03591	1.03604	1
SmedASXL_012014	1.55065	1.48049	1.34694
SmedASXL_045994	1	1	1.03304
SmedASXL_076198	1.64642	1.84087	1.72693
SmedASXL_038566	1	1	1.08261
SmedASXL_036437	1.23941	1.33635	1.41303
SmedASXL_072507	1.62248	1.69672	1.44607
SmedASXL_058586	1.15562	1.13214	1.13217
SmedASXL_064555	1.01197	1	1.04956
SmedASXL_051191	1	1	1.08261
SmedASXL_080451	1	1.02402	1.04956
SmedASXL_065699	1	1.02402	1.21477
SmedASXL_065779	1.46686	1.42043	1.66085
SmedASXL_018993	560.355	556.884	446.542
SmedASXL_078094	1.04788	1.06006	1.03304
SmedASXL_008945	11.4385	11.3066	16.0508
SmedASXL_075981	1.44292	1.52854	1.11565
SmedASXL_015757	1	1	1.09913
SmedASXL_007168	1.80204	1.82885	1.5452
SmedASXL_079685	2.08933	1.84087	1.06608
SmedASXL_039820	1	1	1
SmedASXL_019968	1	1	1.03304
SmedASXL_068226	1	1	1.16521
SmedASXL_041896	1.14365	1.14415	1.19825
SmedASXL_074821	1.10774	1.10811	1.33042
SmedASXL_000068	1.10774	1.06006	1.09913
SmedASXL_007747	2.30481	2.21325	1.89214
SmedASXL_006245	27.6588	28.3522	25.3026
SmedASXL_006186	1.19153	1.12012	1.18173
SmedASXL_006311	4.83063	4.73585	4.30423
SmedASXL_042542	1.16759	1.15616	1.08261
SmedASXL_059430	1	1	1.01652
SmedASXL_052910	1.13168	1.10811	1.18173
SmedASXL_011945	21.9128	23.7875	22.0314
SmedASXL_010012	4.44756	4.56767	4.1225
SmedASXL_080280	1	1	1
SmedASXL_024448	1.23941	1.33635	1.26434
SmedASXL_055465	1	1	1
SmedASXL_030188	1.44292	1.3844	1.37999
SmedASXL_021808	1.03591	1.06006	1.13217
SmedASXL_058201	1.82598	1.7808	1.33042
SmedASXL_031359	1.32321	1.22824	1.04956
SmedASXL_003283	7.83527	8.38761	2.88341
SmedASXL_011424	1.7781	1.70873	1.56172
SmedASXL_079437	1.26336	1.30031	1.26434
SmedASXL_071132	1.61051	1.54056	1.04956
SmedASXL_078838	1.26336	1.31232	1.21477
SmedASXL_077133	1	1	1.11565
SmedASXL_043154	1	1	1.13217
SmedASXL_069861	1.04788	1.08409	1.34694
SmedASXL_024661	1.25138	1.30031	1.04956
SmedASXL_025314	1	1	1.29738
SmedASXL_030326	1.08379	1.08409	1.16521
SmedASXL_043476	1.03591	1.02402	1.09913
SmedASXL_040267	1	1	1.06608
SmedASXL_072956	1.09577	1.20421	1.34694
SmedASXL_057348	2.11328	2.34539	1.34694
SmedASXL_055915	1.10774	1.04805	1.04956
SmedASXL_048343	1	1	1.01652
SmedASXL_000573	1	1	1.08261
SmedASXL_033690	2.23298	2.68173	1.2313
SmedASXL_060890	1	1	1
SmedASXL_023591	1	1	1.03304
SmedASXL_004633	3.14276	3.07814	1.61128
SmedASXL_035775	2.26889	2.2613	4.60161
SmedASXL_003690	1.26336	1.22824	1.24782
SmedASXL_070961	1	1	1.19825
SmedASXL_033903	1.03591	1.03604	1.04956
SmedASXL_066374	1.88583	1.63666	1.49563
SmedASXL_051585	1.07182	1.0961	1.24782
SmedASXL_028647	1.23941	1.32433	1.2313
SmedASXL_081208	1.04788	1.08409	1.11565
SmedASXL_047116	1.03591	1.02402	1.01652
SmedASXL_062796	1.04788	1	1.01652
SmedASXL_069979	1.15562	1.13214	1.89214
SmedASXL_015130	1.46686	1.45647	1.49563
SmedASXL_038936	1.27533	1.3844	1.01652
SmedASXL_045717	1.13168	1.24025	1.16521
SmedASXL_006445	28.3172	27.7395	71.7931
SmedASXL_056697	1	1	1.16521
SmedASXL_049686	1	1	1.09913
SmedASXL_030645	1.21547	1.16817	1.16521
SmedASXL_063831	1.51474	1.58861	1.09913
SmedASXL_065017	1	1	1.09913
SmedASXL_069376	1.45489	1.52854	1.21477
SmedASXL_083123	1.10774	1.07207	1.19825
SmedASXL_049618	1	1	1.04956
SmedASXL_070409	2.49634	2.69374	1.79301
SmedASXL_029540	1.29927	1.3844	1.01652
SmedASXL_052447	1.09577	1.06006	1.09913
SmedASXL_022506	1.03591	1	1.03304
SmedASXL_076116	1.05985	1.03604	1.01652
SmedASXL_035327	1.10774	1.2883	1.16521
SmedASXL_004698	1	1	1
SmedASXL_073620	1	1.01201	1.19825
SmedASXL_029138	1	1	1.11565
SmedASXL_045633	1.03591	1.06006	1.18173
SmedASXL_078345	1.07182	1.01201	1.11565
SmedASXL_063172	1.71824	1.7808	1.52868
SmedASXL_046073	1.32321	1.37238	1
SmedASXL_076380	3.09487	3.34241	1.80954
SmedASXL_059671	1.22744	1.16817	1.71041
SmedASXL_018395	9.37949	9.745	7.45977
SmedASXL_068706	2.53225	2.48953	3.41209
SmedASXL_003885	1727.12	1728.27	2083.27
SmedASXL_060061	3.62158	3.49857	1.79301
SmedASXL_054942	1	1	1
SmedASXL_019697	79.6356	80.8102	72.2557
SmedASXL_009329	25.6716	25.9857	40.7829
SmedASXL_024852	1	1	1
SmedASXL_060382	3.21458	3.07814	3.0321
SmedASXL_030394	1.31124	1.36037	1.06608
SmedASXL_044078	1	1	1.01652
SmedASXL_038815	1.13168	1.13214	1.06608
SmedASXL_065520	3.09487	3.21028	1.42955
SmedASXL_046346	1.02394	1.04805	1.01652
SmedASXL_018125	4.23209	4.12322	4.02337
SmedASXL_016414	1.51474	1.44446	2.15648
SmedASXL_044406	1.02394	1.02402	1.19825
SmedASXL_033066	1.13168	1.10811	1.03304
SmedASXL_041987	1.03591	1.02402	1.01652
SmedASXL_003776	16.0472	17.0125	46.747
SmedASXL_045873	1.01197	1.03604	1.03304
SmedASXL_041423	2.25692	2.15319	1.04956
SmedASXL_048344	1.02394	1.02402	1.03304
SmedASXL_001197	6.69806	6.21337	3.06514
SmedASXL_081066	1	1	1.04956
SmedASXL_056557	2.53225	2.29734	1.13217
SmedASXL_015961	6.90156	6.5377	10.9457
SmedASXL_052585	1.27533	1.20421	1.09913
SmedASXL_079163	1	1	1.06608
SmedASXL_034817	1.93372	1.86489	1.14869
SmedASXL_013343	3.15473	2.77783	2.00779
SmedASXL_036669	1.26336	1.25226	1.01652
SmedASXL_079776	1.19153	1.20421	1.03304
SmedASXL_064335	1.27533	1.39641	1.47911
SmedASXL_054480	1	1	1.01652
SmedASXL_025595	1	1	1.01652
SmedASXL_036847	1.09577	1.04805	1.13217
SmedASXL_000833	1.07182	1.08409	1
SmedASXL_013210	73.0636	76.0413	48.1018
SmedASXL_036794	1	1	1
SmedASXL_033457	1	1	1.01652
SmedASXL_067746	1.10774	1.22824	1.69389
SmedASXL_060527	2.00554	2.20124	2.20604
SmedASXL_021522	1.04788	1.06006	1.39651
SmedASXL_064262	2.05342	1.92495	1.11565
SmedASXL_009213	25.3245	25.7695	23.5018
SmedASXL_048571	1	1.01201	1.03304
SmedASXL_041185	3.32232	2.92198	1.21477
SmedASXL_036198	1.2873	1.20421	1.08261
SmedASXL_078516	1.84992	1.90093	2.33821
SmedASXL_005987	476.883	473.747	445.154
SmedASXL_082449	1.04788	1.08409	1.03304
SmedASXL_016115	2.30481	2.34539	1.04956
SmedASXL_043884	1	1	1.01652
SmedASXL_032038	1	1	1.14869
SmedASXL_065379	10.4808	9.81708	16.6455
SmedASXL_023903	1.13168	1.18019	1.09913
SmedASXL_066286	1.75415	1.85288	1.28086
SmedASXL_025197	1.09577	1.07207	1.11565
SmedASXL_029202	1.33518	1.40842	1.41303
SmedASXL_004245	8.74505	8.71194	3.52773
SmedASXL_057277	1.16759	1.10811	1
SmedASXL_026546	1	1	1.03304
SmedASXL_010545	16.6337	16.3518	44.0376
SmedASXL_072235	1	1	1.16521
SmedASXL_017002	7.81133	8.2795	8.96319
SmedASXL_057543	1.15562	1.07207	1.13217
SmedASXL_077863	4.25603	3.96706	2.38778
SmedASXL_069066	1.81401	2.11715	2.56951
SmedASXL_076784	1.94569	2.04508	1.42955
SmedASXL_028828	1.10774	1.0961	1.44607
SmedASXL_020581	1	1	1.01652
SmedASXL_042082	1	1	1.01652
SmedASXL_073602	1.27533	1.30031	1.16521
SmedASXL_013143	97.1008	93.7475	94.9557
SmedASXL_049910	1	1	1.06608
SmedASXL_060059	1.25138	1.22824	1.09913
SmedASXL_047880	1.01197	1.08409	1.14869
SmedASXL_039835	1.52671	1.40842	1.18173
SmedASXL_017229	160.665	159.888	118.763
SmedASXL_053414	1.05985	1.01201	1.04956
SmedASXL_062543	2.30481	2.0691	3.42861
SmedASXL_013875	3.17867	3.4265	1.79301
SmedASXL_033027	1.07182	1.03604	1.01652
SmedASXL_020062	1.03591	1.06006	1.01652
SmedASXL_012330	16.3105	16.3398	21.8992
SmedASXL_010240	4.31589	3.90699	3.46165
SmedASXL_023916	1	1	1
SmedASXL_052200	5.03413	4.94006	7.93888
SmedASXL_072902	3.69341	3.82291	3.31296
SmedASXL_028283	1	1	1.04956
SmedASXL_046758	1.22744	1.34836	1.3139
SmedASXL_076787	1.2873	1.26427	1.33042
SmedASXL_064719	1.32321	1.27628	2.22256
SmedASXL_062642	1.17956	1.22824	1.2313
SmedASXL_006516	5.81222	5.96111	9.06232
SmedASXL_074804	1.25138	1.20421	1.08261
SmedASXL_034451	1.38306	1.56458	1.41303
SmedASXL_069134	2.74772	2.81387	1.3139
SmedASXL_074281	4.59121	4.71182	1.41303
SmedASXL_012178	1.87386	2.00904	1.47911
SmedASXL_055412	1.22744	1.32433	1.34694
SmedASXL_051908	469.354	473.386	729.549
SmedASXL_075933	1.57459	1.54056	1.08261
SmedASXL_036580	1.07182	1.14415	1.34694
SmedASXL_015523	2.92728	2.74179	2.58603
SmedASXL_082359	1	1	1.2313
SmedASXL_049035	1.01197	1	1.13217
SmedASXL_002253	1	1	1.06608
SmedASXL_069706	1.8978	2.05709	2.37125
SmedASXL_001075	1	1	1.18173
SmedASXL_077953	2.11328	1.99703	2.35473
SmedASXL_025947	2.00554	2.00904	1.74345
SmedASXL_018285	2.08933	2.11715	1.19825
SmedASXL_030952	1.33518	1.21622	2.10692
SmedASXL_025222	1.03591	1.03604	1.06608
SmedASXL_005876	1.35912	1.26427	1.03304
SmedASXL_083292	1.10774	1.06006	1
SmedASXL_063471	1	1	1.04956
SmedASXL_027754	1.17956	1.26427	1.14869
SmedASXL_068175	1	1	1
SmedASXL_070308	4.61515	4.24334	3.31296
SmedASXL_008143	4.98625	5.5647	4.46944
SmedASXL_067702	1.15562	1.16817	1.44607
SmedASXL_029785	1	1	1.04956
SmedASXL_020139	1.05985	1.13214	1.01652
SmedASXL_042299	18.154	18.7182	4.22162
SmedASXL_006669	648.472	658.149	1222.06
SmedASXL_062143	1.35912	1.21622	1.34694
SmedASXL_042947	1.17956	1.12012	1.67737
SmedASXL_053237	1.19153	1.14415	1.09913
SmedASXL_055851	1	1	1.01652
SmedASXL_047339	1	1	1.03304
SmedASXL_057039	1	1	1.06608
SmedASXL_010719	1.87386	1.68471	1.61128
SmedASXL_066662	1.38306	1.39641	1.06608
SmedASXL_018889	3.80115	3.90699	2.94949
SmedASXL_053266	1.31124	1.27628	1.24782
SmedASXL_025320	1.87386	1.98501	1.08261
SmedASXL_041824	1	1	1
SmedASXL_036986	1.02394	1.04805	1.03304
SmedASXL_039117	1.02394	1.03604	1.04956
SmedASXL_017766	4.65107	4.62774	4.68421
SmedASXL_040114	1	1	1
SmedASXL_008599	1	1	1
SmedASXL_013233	25.8991	24.5923	27.3677
SmedASXL_017136	26.4018	26.5143	19.2559
SmedASXL_026077	1.29927	1.27628	2.50342
SmedASXL_047718	1	1	1
SmedASXL_037216	1	1	1.04956
SmedASXL_043381	1.04788	1.02402	1.03304
SmedASXL_011602	5.51296	6.21337	9.62404
SmedASXL_022923	1	1	1.14869
SmedASXL_083271	1.35912	1.40842	1.03304
SmedASXL_023305	1.08379	1.12012	1
SmedASXL_009613	67.9162	67.7768	74.4695
SmedASXL_038455	1.08379	1.04805	1.24782
SmedASXL_031887	1	1	1.01652
SmedASXL_011568	7.32053	6.75392	8.25278
SmedASXL_012712	29.6339	30.2862	50.9434
SmedASXL_063017	1	1	1
SmedASXL_039229	1.08379	1.08409	1.08261
SmedASXL_001988	1	1	1.09913
SmedASXL_008327	158.271	162.831	173.315
SmedASXL_049442	1.01197	1.01201	1.08261
SmedASXL_013199	1.74218	1.68471	1.36347
SmedASXL_056533	1.17956	1.10811	1.09913
SmedASXL_010497	15.8796	15.1506	20.9741
SmedASXL_004801	25.6118	26.0098	53.9172
SmedASXL_066097	1.11971	1.15616	1.19825
SmedASXL_043150	1.04788	1.10811	1.04956
SmedASXL_038879	1.04788	1.10811	1.01652
SmedASXL_014941	9.2119	8.23145	4.70074
SmedASXL_011401	1.82598	1.80483	1.99127
SmedASXL_034362	1.17956	1.06006	1.06608
SmedASXL_071737	1.02394	1.01201	1.33042
SmedASXL_078444	1.15562	1.21622	1.51216
SmedASXL_059034	1	1	1.09913
SmedASXL_079643	1.64642	1.68471	1.24782
SmedASXL_016990	3.93282	3.7148	3.21383
SmedASXL_039655	1.11971	1.06006	1
SmedASXL_038564	1.16759	1.14415	1.06608
SmedASXL_042371	1.03591	1.03604	1.03304
SmedASXL_043686	1.21547	1.24025	1.06608
SmedASXL_033113	1	1	1.06608
SmedASXL_070826	1.37109	1.39641	1.08261
SmedASXL_015341	25.8991	25.7094	22.6427
SmedASXL_044565	1	1	1.08261
SmedASXL_019774	1.63445	1.60062	1.87562
SmedASXL_007458	1.41897	1.44446	1.37999
SmedASXL_050871	1.2873	1.21622	1.16521
SmedASXL_055907	1.53868	1.48049	1.24782
SmedASXL_019552	31.8006	32.04	33.0345
SmedASXL_067472	2.28087	2.58563	1.56172
SmedASXL_062338	1.19153	1.21622	1.33042
SmedASXL_004417	1.15562	1.16817	1.09913
SmedASXL_037486	1	1	1.03304
SmedASXL_022380	1.03591	1.06006	1.04956
SmedASXL_009278	1	1	1.61128
SmedASXL_013468	35.7629	35.019	26.36
SmedASXL_036484	1.08379	1.10811	1
SmedASXL_072863	1.31124	1.31232	1.3139
SmedASXL_013721	126.214	127.046	93.601
SmedASXL_076104	1.43095	1.39641	1.59476
SmedASXL_025293	1.81401	1.90093	1.24782
SmedASXL_012867	1.51474	1.42043	1.39651
SmedASXL_003952	1	1	1.09913
SmedASXL_060226	1.14365	1.08409	1.18173
SmedASXL_007864	1	1	1.2313
SmedASXL_001221	6.25514	5.87702	9.70664
SmedASXL_046583	1.10774	1.12012	1.3139
SmedASXL_030678	1.02394	1.13214	1.04956
SmedASXL_036060	1.57459	1.52854	1.09913
SmedASXL_068131	1.08379	1.15616	1.03304
SmedASXL_074510	2.91531	2.80186	2.81733
SmedASXL_074035	1.04788	1.01201	1.06608
SmedASXL_062968	1	1	1.01652
SmedASXL_043938	1.04788	1.06006	1.13217
SmedASXL_061152	1	1	1.18173
SmedASXL_052191	1.64642	1.55257	3.09818
SmedASXL_070745	1.14365	1.16817	1.41303
SmedASXL_040185	1.07182	1.07207	1.11565
SmedASXL_070309	4.24406	4.36346	1.59476
SmedASXL_076041	1.32321	1.32433	1.77649
SmedASXL_028669	1.35912	1.15616	1.16521
SmedASXL_010813	99.7703	99.6576	100.242
SmedASXL_056871	1.14365	1.06006	1.11565
SmedASXL_012421	2.04145	2.04508	1.90866
SmedASXL_028963	1.14365	1.16817	1.24782
SmedASXL_024651	1.31124	1.26427	1.13217
SmedASXL_015188	5.03413	4.92804	4.73378
SmedASXL_038015	1.10774	1.07207	1.2313
SmedASXL_018425	2.52028	2.57362	2.75124
SmedASXL_067908	1.407	1.33635	1.99127
SmedASXL_025847	1.45489	1.34836	1.04956
SmedASXL_068428	1	1	1.2313
SmedASXL_060765	1.04788	1.10811	1.03304
SmedASXL_072703	1.14365	1.0961	1.06608
SmedASXL_025122	1.35912	1.36037	1.34694
SmedASXL_045038	1.09577	1.13214	1.09913
SmedASXL_059463	1.09577	1.06006	1.16521
SmedASXL_010796	186.103	185.258	161.47
SmedASXL_002403	1.08379	1.04805	1.04956
SmedASXL_015720	28.1136	28.7726	43.4593
SmedASXL_002373	1.29927	1.2883	1.18173
SmedASXL_024055	1.07182	1.04805	1.09913
SmedASXL_081667	1	1	1.14869
SmedASXL_006657	17.0048	16.9044	48.7461
SmedASXL_018304	47.8294	48.8573	46.2018
SmedASXL_070588	1.13168	1.16817	1.18173
SmedASXL_030126	1.05985	1.03604	1.39651
SmedASXL_056061	6.71003	7.1143	3.18079
SmedASXL_067022	1	1	1
SmedASXL_078987	1.19153	1.10811	1.11565
SmedASXL_021858	1	1	1.03304
SmedASXL_016802	4.22012	4.5917	5.52679
SmedASXL_082509	1	1	1.13217
SmedASXL_064352	1	1	1
SmedASXL_060362	1.04788	1.01201	1.11565
SmedASXL_067150	1.70627	1.43245	1.18173
SmedASXL_044593	1.09577	1.14415	1.04956
SmedASXL_016766	15.9155	16.6281	15.8195
SmedASXL_001802	18.8603	18.0215	13.2422
SmedASXL_073677	2.02948	1.86489	2.4869
SmedASXL_030491	1.07182	1	1.03304
SmedASXL_010530	22.0325	21.7934	23.2044
SmedASXL_016269	20.7995	20.9886	6.65023
SmedASXL_014555	3.56173	3.70278	3.08166
SmedASXL_021036	1	1	1.01652
SmedASXL_028943	1	1	1.01652
SmedASXL_072295	1	1	1.06608
SmedASXL_018200	8.40987	7.94315	6.50154
SmedASXL_017020	60.4346	59.0558	37.5943
SmedASXL_064644	1.08379	1.04805	1.06608
SmedASXL_067042	1	1	1.06608
SmedASXL_056569	1	1	1
SmedASXL_006478	3.93282	3.64272	3.59382
SmedASXL_026125	1.08379	1.04805	1.09913
SmedASXL_073596	1.03591	1	1.08261
SmedASXL_023320	1.05985	1.07207	1
SmedASXL_069452	1.02394	1.04805	1.03304
SmedASXL_077010	2.98714	2.77783	1.90866
SmedASXL_067039	1.86189	1.82885	1.64432
SmedASXL_070466	1.09577	1.08409	1.21477
SmedASXL_060814	1	1	1.11565
SmedASXL_019159	45.7226	44.6529	56.1971
SmedASXL_075785	1	1	1
SmedASXL_043942	1	1	1.03304
SmedASXL_033362	1.44292	1.44446	1.03304
SmedASXL_029924	1	1	1.01652
SmedASXL_076916	1.21547	1.33635	1.97475
SmedASXL_015576	35.2242	32.1	53.8842
SmedASXL_069755	1.23941	1.27628	1.26434
SmedASXL_025271	1	1	1
SmedASXL_024878	1.02394	1.04805	1.36347
SmedASXL_048189	1.31124	1.34836	1.59476
SmedASXL_034177	1	1	1.06608
SmedASXL_059087	1.21547	1.25226	1.11565
SmedASXL_045379	1	1	1.03304
SmedASXL_078825	4.7588	4.83195	5.04768
SmedASXL_076820	2.07736	1.96099	1.82606
SmedASXL_072554	1.22744	1.16817	1.39651
SmedASXL_053200	1.23941	1.13214	1.13217
SmedASXL_000568	1.17956	1.1922	1.2313
SmedASXL_029450	1	1	1.08261
SmedASXL_075534	3.22655	3.0421	1.64432
SmedASXL_041381	3.80115	3.70278	2.30517
SmedASXL_014509	6.18332	6.24941	13.2256
SmedASXL_005973	8.20636	8.23145	10.0536
SmedASXL_011636	21.9128	22.0337	21.7506
SmedASXL_027506	1	1	1.21477
SmedASXL_041179	1	1	1.09913
SmedASXL_066861	1.71824	1.58861	1.41303
SmedASXL_067463	1.4908	1.43245	1.41303
SmedASXL_040933	1	1	1.01652
SmedASXL_070680	1.25138	1.20421	1.06608
SmedASXL_048838	1.19153	1.20421	1.16521
SmedASXL_043664	1.14365	1.1922	1.01652
SmedASXL_066352	1.14365	1.12012	1.42955
SmedASXL_015442	11.7138	13.2887	13.3082
SmedASXL_008840	4.37574	4.12322	10.1197
SmedASXL_032105	1.93372	2.08111	1.2313
SmedASXL_007499	2.46043	2.3574	1.59476
SmedASXL_021313	1.53868	1.46848	1.03304
SmedASXL_076601	6.20726	6.39355	4.18858
SmedASXL_035106	1.04788	1.02402	1.04956
SmedASXL_053947	1	1	1.08261
SmedASXL_063127	1.51474	1.66068	1.11565
SmedASXL_010327	9.34358	9.48073	15.5882
SmedASXL_069656	20.8115	20.8084	21.1062
SmedASXL_014134	3.14276	3.15021	4.93203
SmedASXL_029529	2.89137	2.53758	1.46259
SmedASXL_019152	1	1	1
SmedASXL_051944	1.31124	1.36037	1.04956
SmedASXL_042417	2.98714	3.21028	1.2313
SmedASXL_015585	6.45864	5.51665	14.7621
SmedASXL_009434	3.01108	2.70576	1.28086
SmedASXL_018617	14.9818	14.9103	10.9788
SmedASXL_063278	1.04788	1.01201	1.16521
SmedASXL_072573	2.8794	2.56161	2.02431
SmedASXL_060668	1	1	1.06608
SmedASXL_028478	1.50277	1.37238	1.24782
SmedASXL_058741	1	1	1.06608
SmedASXL_041787	1	1	1.03304
SmedASXL_028662	1.22744	1.43245	1.08261
SmedASXL_010967	23.6366	23.2229	13.3082
SmedASXL_064753	1	1	1.01652
SmedASXL_079817	1	1	1.11565
SmedASXL_074081	4.81866	4.54365	6.1546
SmedASXL_002716	1.29927	1.30031	1.08261
SmedASXL_024536	1	1	1
SmedASXL_031253	1.01197	1.01201	1
SmedASXL_059777	1	1	1.11565
SmedASXL_025161	1.09577	1.13214	1.08261
SmedASXL_069251	1.59854	1.75678	1.66085
SmedASXL_011720	141.165	143.539	106.95
SmedASXL_041616	1	1	1.26434
SmedASXL_067782	1.07182	1.04805	1.06608
SmedASXL_032779	1	1	1
SmedASXL_066972	1.23941	1.25226	1.67737
SmedASXL_003160	18.4653	19.6672	60.6083
SmedASXL_035374	1.13168	1.22824	1.04956
SmedASXL_041225	1.13168	1.10811	1.16521
SmedASXL_054407	1	1	1.16521
SmedASXL_083412	1.04788	1.01201	1.03304
SmedASXL_052316	3.19064	3.06613	1.37999
SmedASXL_069911	1.11971	1.13214	1.37999
SmedASXL_004240	4.48348	4.06315	2.70168
SmedASXL_044424	1	1	1.11565
SmedASXL_015484	144.816	141.857	86.4639
SmedASXL_041659	1.05985	1.04805	1.08261
SmedASXL_049280	1.11971	1.14415	1
SmedASXL_041465	1.04788	1.04805	1.04956
SmedASXL_048507	1.2873	1.26427	1.13217
SmedASXL_065253	1	1.01201	1.21477
SmedASXL_035653	1.08379	1.07207	1.21477
SmedASXL_006841	20.9791	21.1207	13.9361
SmedASXL_061868	1.08379	1.0961	1.51216
SmedASXL_047979	1	1	1
SmedASXL_027303	1.25138	1.39641	1.33042
SmedASXL_034825	1	1	1.01652
SmedASXL_018843	11.0195	10.73	13.0935
SmedASXL_023242	1.23941	1.20421	1.03304
SmedASXL_012762	29.622	29.8777	44.8471
SmedASXL_068439	1.07182	1.04805	1.06608
SmedASXL_076952	2.3886	2.39343	1.36347
SmedASXL_031183	1	1	1
SmedASXL_023313	1.10774	1.08409	1.04956
SmedASXL_026321	1	1	1.6278
SmedASXL_024451	1.58656	1.42043	1.08261
SmedASXL_072513	1.9816	1.93696	2.13996
SmedASXL_017546	4.77077	5.20433	2.55299
SmedASXL_016531	1.93372	2.18922	4.55205
SmedASXL_063585	1.16759	1.27628	2.4869
SmedASXL_064813	1.21547	1.15616	1.16521
SmedASXL_023290	1.8978	2.03306	1.01652
SmedASXL_019822	1	1	1.06608
SmedASXL_060046	1.63445	1.62464	1.08261
SmedASXL_042168	1	1	1.03304
SmedASXL_003611	1	1	1.01652
SmedASXL_024702	1	1	1.04956
SmedASXL_062008	1	1	1.03304
SmedASXL_022390	1.05985	1.08409	1.08261
SmedASXL_062280	1.32321	1.27628	2.05735
SmedASXL_028442	1	1	1.03304
SmedASXL_011572	2.31678	2.2613	2.70168
SmedASXL_047974	1.04788	1.0961	1.11565
SmedASXL_006621	27.2757	28.3402	39.6429
SmedASXL_021073	1.09577	1.03604	1.09913
SmedASXL_036560	1.02394	1.01201	1
SmedASXL_082989	1.03591	1	1.29738
SmedASXL_024159	1	1	1.01652
SmedASXL_013328	19.2314	17.9735	27.599
SmedASXL_069191	1	1	1
SmedASXL_000599	1	1	1.09913
SmedASXL_002719	1.15562	1.13214	1.13217
SmedASXL_041537	1	1	1.08261
SmedASXL_049170	1.2035	1.20421	1.16521
SmedASXL_028977	1.08379	1.10811	1
SmedASXL_003744	153.399	151.875	261.406
SmedASXL_066521	1	1	1.14869
SmedASXL_024040	1.13168	1.10811	1.13217
SmedASXL_035259	1.17956	1.22824	1.14869
SmedASXL_052567	1.2035	1.12012	1.04956
SmedASXL_069213	1.10774	1.08409	1.19825
SmedASXL_062271	1	1	1
SmedASXL_039346	1.31124	1.30031	1.06608
SmedASXL_048858	1.33518	1.27628	1.08261
SmedASXL_035686	1	1	1.14869
SmedASXL_001021	1.22744	1.25226	1.37999
SmedASXL_002326	1.10774	1.12012	1.03304
SmedASXL_082533	1.01197	1.02402	1.18173
SmedASXL_014123	1	1	1.01652
SmedASXL_072857	2.14919	2.14118	1.82606
SmedASXL_004692	31.5133	31.6075	33.2327
SmedASXL_036601	1.03591	1	1.2313
SmedASXL_057199	2.62802	2.33337	5.22941
SmedASXL_057528	1.29927	1.16817	1.06608
SmedASXL_062689	1	1.06006	1.33042
SmedASXL_014561	1	1	1.36347
SmedASXL_006628	25.3005	26.9227	26.0956
SmedASXL_056547	1	1	1.14869
SmedASXL_049375	1	1	1.03304
SmedASXL_026443	1.23941	1.0961	1.3139
SmedASXL_076199	3.26246	2.72978	2.38778
SmedASXL_003008	2.56816	2.53758	1
SmedASXL_032217	1	1	1.03304
SmedASXL_011671	31.7647	31.0549	31.4815
SmedASXL_013930	29.3825	29.8297	38.9325
SmedASXL_006405	62.6013	63.9328	63.7142
SmedASXL_075753	1.14365	1.24025	1.56172
SmedASXL_081041	1.05985	1.07207	1.33042
SmedASXL_030851	1.31124	1.32433	1.09913
SmedASXL_004315	1	1	1.04956
SmedASXL_076083	2.31678	2.3574	2.07387
SmedASXL_073614	1.35912	1.3844	1.26434
SmedASXL_047719	1.02394	1.06006	1
SmedASXL_028783	1	1	1.01652
SmedASXL_024098	1.407	1.37238	1.18173
SmedASXL_010895	56.975	58.6353	13.5561
SmedASXL_050608	3.23852	2.83789	1.2313
SmedASXL_030443	1.04788	1.0961	1.06608
SmedASXL_039005	1	1	1.09913
SmedASXL_073157	1.26336	1.18019	1.19825
SmedASXL_081527	1	1	1.08261
SmedASXL_012190	7.97892	7.33052	5.74157
SmedASXL_015806	1.45489	1.52854	1.90866
SmedASXL_074849	1.01197	1.03604	1.14869
SmedASXL_067177	3.82509	3.79888	2.00779
SmedASXL_062665	1.03591	1.02402	1
SmedASXL_018468	2.61605	2.58563	3.14775
SmedASXL_007827	2.81955	2.57362	1.67737
SmedASXL_080063	21.841	22.1418	34.4057
SmedASXL_053293	1.61051	1.68471	1.24782
SmedASXL_008045	163.814	161.149	117.937
SmedASXL_076705	4.43559	4.31541	2.4869
SmedASXL_062577	1.08379	1.15616	1.41303
SmedASXL_013333	31.0584	30.6465	40.6838
SmedASXL_008511	19.7222	19.9435	31.498
SmedASXL_025667	2.42451	2.33337	1.19825
SmedASXL_010334	237.685	238.521	182.253
SmedASXL_030681	1.2035	1.22824	1.06608
SmedASXL_063848	1	1	1
SmedASXL_012600	3.44202	3.67876	7.9554
SmedASXL_068386	1.02394	1.01201	1.06608
SmedASXL_064217	1.04788	1.0961	1.13217
SmedASXL_066977	1	1.03604	1.03304
SmedASXL_057621	1.63445	1.84087	1.97475
SmedASXL_013133	33.1773	33.3373	16.596
SmedASXL_041189	1.16759	1.14415	1
SmedASXL_012840	3.81312	3.75083	2.42082
SmedASXL_072391	3.1667	3.00607	2.70168
SmedASXL_007942	79.6475	79.5128	57.3536
SmedASXL_004940	2.30481	2.04508	2.78428
SmedASXL_033500	1	1	1
SmedASXL_064296	1.27533	1.2883	1.18173
SmedASXL_065782	1.09577	1.0961	1.09913
SmedASXL_071349	1.02394	1.03604	1.14869
SmedASXL_012930	47.8174	47.0074	65.5977
SmedASXL_033762	1.31124	1.26427	1.11565
SmedASXL_054690	1	1	1.03304
SmedASXL_059830	1.44292	1.52854	1.39651
SmedASXL_012931	3.03502	3.29436	3.29644
SmedASXL_017021	14.2516	13.8652	24.1131
SmedASXL_040058	1.50277	1.3844	1.06608
SmedASXL_054449	1.05985	1.06006	1.24782
SmedASXL_034536	1.08379	1.06006	1.01652
SmedASXL_053355	1.14365	1.21622	1.28086
SmedASXL_069883	1	1	1.01652
SmedASXL_069580	1	1	1.04956
SmedASXL_065116	2.17313	2.09313	2.22256
SmedASXL_067994	1.53868	1.56458	1.89214
SmedASXL_036105	1	1	1
SmedASXL_026005	1.10774	1.07207	1.16521
SmedASXL_019304	1.70627	1.52854	2.23909
SmedASXL_006396	25.097	24.328	25.6165
SmedASXL_065585	1	1	1.01652
SmedASXL_055732	1.22744	1.22824	1.03304
SmedASXL_070110	1.21547	1.13214	1
SmedASXL_073911	1.16759	1.14415	1.13217
SmedASXL_075392	1.38306	1.32433	1.2313
SmedASXL_067199	1.407	1.40842	1.08261
SmedASXL_078750	2.5921	2.51356	1.72693
SmedASXL_017147	77.9597	78.0834	46.3175
SmedASXL_065194	1.08379	1.07207	1.33042
SmedASXL_066344	1	1	1.09913
SmedASXL_015989	2.32875	2.41746	1.52868
SmedASXL_078796	9.17599	8.75999	2.35473
SmedASXL_079138	1	1	1.08261
SmedASXL_079882	1.2873	1.33635	1.21477
SmedASXL_061094	1.39503	1.39641	1.13217
SmedASXL_049668	1.21547	1.22824	1.19825
SmedASXL_026366	2.79561	2.76582	1.69389
SmedASXL_046102	1	1	1.01652
SmedASXL_077851	4.92639	4.85597	1.72693
SmedASXL_017404	2588.65	2575.26	2110.2
SmedASXL_069481	1.04788	1.03604	1.2313
SmedASXL_041893	1	1	1.03304
SmedASXL_006012	3.41808	3.06613	2.94949
SmedASXL_059019	1	1	1.04956
SmedASXL_082079	1.31124	1.25226	1.09913
SmedASXL_076484	1.25138	1.25226	1.66085
SmedASXL_022887	1.03591	1.02402	1.06608
SmedASXL_036079	1.61051	1.44446	1.04956
SmedASXL_076890	1.80204	1.68471	4.63465
SmedASXL_027690	1	1	1
SmedASXL_026297	1.05985	1.14415	1.08261
SmedASXL_008903	9.63088	9.45671	11.3918
SmedASXL_016051	19.0877	19.475	13.4404
SmedASXL_065137	1.08379	1.15616	1.80954
SmedASXL_063742	1	1	1.29738
SmedASXL_014688	21.4938	21.2408	9.09536
SmedASXL_075045	1.35912	1.34836	2.91645
SmedASXL_073841	1.44292	1.37238	1.21477
SmedASXL_080345	3.6575	3.49857	1.14869
SmedASXL_036238	1.10774	1.12012	1.16521
SmedASXL_048208	1.50277	1.50452	1.03304
SmedASXL_077714	1.88583	2.14118	1.74345
SmedASXL_055893	1.05985	1.14415	1.01652
SmedASXL_037717	1.19153	1.20421	1
SmedASXL_015559	48.6913	46.7912	42.7324
SmedASXL_081127	1	1	1.01652
SmedASXL_024817	2.28087	1.99703	1.14869
SmedASXL_077458	1.51474	1.44446	1.69389
SmedASXL_007076	2.24495	2.40545	1.8591
SmedASXL_066809	1.50277	1.46848	1.36347
SmedASXL_016979	386.397	384.05	167.021
SmedASXL_064807	2.16116	2.08111	2.73472
SmedASXL_048063	1.71824	2.08111	1.28086
SmedASXL_071241	4.45953	4.86798	4.94855
SmedASXL_002329	6.79382	6.83801	13.4569
SmedASXL_068988	1.71824	1.82885	1.87562
SmedASXL_012159	2.01751	2.10514	2.47038
SmedASXL_011453	16.4662	16.556	15.076
SmedASXL_001577	1	1	1.06608
SmedASXL_065336	1.43095	1.42043	1
SmedASXL_042392	1.10774	1.13214	1.03304
SmedASXL_036544	1.19153	1.27628	1.01652
SmedASXL_039022	1.43095	1.45647	1.71041
SmedASXL_077553	1	1	1.04956
SmedASXL_060901	1	1	1.11565
SmedASXL_044453	1.01197	1.06006	1.04956
SmedASXL_029165	1	1	1.04956
SmedASXL_011318	1.38306	1.32433	1.11565
SmedASXL_022659	1.05985	1.0961	1.01652
SmedASXL_029595	1	1	1.09913
SmedASXL_082176	1	1	1.01652
SmedASXL_078155	1.04788	1.03604	1.04956
SmedASXL_042470	1.04788	1.04805	1.06608
SmedASXL_020794	1	1	1
SmedASXL_082645	1.04788	1.0961	1.16521
SmedASXL_072071	1.63445	1.72074	1.36347
SmedASXL_023042	1.62248	1.50452	1.29738
SmedASXL_014143	346.115	346.488	346.16
SmedASXL_015064	12.8869	12.5559	3.49469
SmedASXL_007890	40.7427	40.9171	91.0072
SmedASXL_077513	7.11703	7.36656	3.85816
SmedASXL_022559	1.21547	1.27628	1.34694
SmedASXL_081006	1	1	1.01652
SmedASXL_001456	1.43095	1.34836	3.14775
SmedASXL_070589	3.23852	3.10216	1.87562
SmedASXL_078192	1.9816	1.82885	1.47911
SmedASXL_062754	1.44292	1.27628	1.11565
SmedASXL_075353	2.02948	2.08111	2.27213
SmedASXL_057228	1	1	1.18173
SmedASXL_011488	4.12435	4.17127	1.79301
SmedASXL_063503	1.7781	2.03306	1.06608
SmedASXL_043037	1.09577	1.10811	1.09913
SmedASXL_030376	1.05985	1.01201	1.03304
SmedASXL_076567	1	1	1.11565
SmedASXL_031664	1.02394	1.03604	1.01652
SmedASXL_052977	1.34715	1.2883	1.29738
SmedASXL_032538	1	1	1.03304
SmedASXL_068847	1.02394	1.03604	1.39651
SmedASXL_073457	1.55065	1.58861	1.6278
SmedASXL_016239	1.22744	1.15616	1.03304
SmedASXL_009392	26.5215	26.3461	21.9488
SmedASXL_030916	1.15562	1.13214	1.04956
SmedASXL_061174	1.2035	1.24025	1.09913
SmedASXL_029333	1.55065	1.58861	1.34694
SmedASXL_053760	1	1	1.04956
SmedASXL_041646	1	1	1.06608
SmedASXL_030955	1.55065	1.67269	1.09913
SmedASXL_039162	2.35269	2.36941	1.39651
SmedASXL_001667	1.44292	1.48049	1.21477
SmedASXL_013274	171.702	174.579	143.429
SmedASXL_025960	1.10774	1.08409	1.04956
SmedASXL_053393	1.53868	1.70873	2.04083
SmedASXL_056910	1	1	1.06608
SmedASXL_068331	1.4908	1.56458	1.99127
SmedASXL_037658	1.27533	1.20421	1
SmedASXL_043672	1.25138	1.34836	1.04956
SmedASXL_032574	1.01197	1.02402	1.11565
SmedASXL_076957	2.07736	1.98501	1.57824
SmedASXL_078193	1.05985	1.08409	1.04956
SmedASXL_043875	1.02394	1.02402	1.14869
SmedASXL_076068	1.27533	1.15616	1.06608
SmedASXL_036595	1	1	1.06608
SmedASXL_063298	1.16759	1.20421	1.06608
SmedASXL_066401	1.03591	1	1.01652
SmedASXL_083088	1.14365	1.20421	1.03304
SmedASXL_020214	1.16759	1.10811	1.03304
SmedASXL_069425	1.82598	1.70873	1.26434
SmedASXL_080477	1.03591	1	1.09913
SmedASXL_056027	1	1	1
SmedASXL_050554	1.19153	1.34836	1.06608
SmedASXL_053424	1.79007	1.86489	1.67737
SmedASXL_074362	1.29927	1.26427	1.69389
SmedASXL_046246	1.07182	1.16817	1.03304
SmedASXL_025024	1.13168	1.10811	1.03304
SmedASXL_038445	1.37109	1.57659	1.36347
SmedASXL_072156	20.1651	19.6432	9.14492
SmedASXL_018610	49.9123	50.3588	16.3151
SmedASXL_042643	1.03591	1.03604	1.04956
SmedASXL_019665	2.28087	2.20124	1.59476
SmedASXL_006894	2.55619	2.48953	3.5773
SmedASXL_050359	2.53225	2.10514	3.0321
SmedASXL_028458	1.64642	1.62464	1.34694
SmedASXL_041814	1.14365	1.18019	1.03304
SmedASXL_055791	1	1	1.08261
SmedASXL_015147	26.5814	26.5383	31.8284
SmedASXL_041573	1	1	1
SmedASXL_068642	1.23941	1.22824	1.3139
SmedASXL_045522	1.46686	1.69672	1.21477
SmedASXL_041039	1	1	1.04956
SmedASXL_029815	1	1	1
SmedASXL_014628	64.2173	64.2691	89.0081
SmedASXL_055375	1.29927	1.40842	1.2313
SmedASXL_067226	1.04788	1.06006	1.2313
SmedASXL_028755	1	1	1.26434
SmedASXL_014340	2.73575	2.90997	2.10692
SmedASXL_023934	1.09577	1.02402	1.06608
SmedASXL_034090	1	1	1.04956
SmedASXL_072381	1.13168	1.12012	1.01652
SmedASXL_002031	734.409	737.202	486.804
SmedASXL_080196	1.31124	1.48049	1.66085
SmedASXL_000562	1.26336	1.16817	2.0904
SmedASXL_062241	1.23941	1.22824	1.13217
SmedASXL_030410	1.11971	1.10811	1.03304
SmedASXL_057810	1.75415	1.79282	1.21477
SmedASXL_058380	1.27533	1.51653	1.08261
SmedASXL_034766	1.23941	1.26427	1.16521
SmedASXL_057440	1.07182	1.08409	1.09913
SmedASXL_078705	2.4724	2.51356	1.90866
SmedASXL_074905	1.44292	1.36037	1.19825
SmedASXL_067978	1	1.01201	1.04956
SmedASXL_022423	1.01197	1.01201	1.01652
SmedASXL_017091	147.617	144.92	108.635
SmedASXL_031362	1.04788	1.12012	1.08261
SmedASXL_062696	1.59854	1.90093	2.33821
SmedASXL_079482	1.13168	1.0961	1.09913
SmedASXL_078677	3.26246	3.22229	2.93297
SmedASXL_027217	1	1	1.03304
SmedASXL_058268	1.62248	1.62464	1.08261
SmedASXL_004262	7.54798	7.49869	9.52491
SmedASXL_005092	5.9439	5.98513	5.75809
SmedASXL_000657	1	1	1.18173
SmedASXL_001432	11.8095	11.7991	9.72316
SmedASXL_062692	1.16759	1.14415	1.87562
SmedASXL_012220	31.5852	31.3432	15.836
SmedASXL_066824	1.23941	1.30031	1.24782
SmedASXL_065602	1	1	1.19825
SmedASXL_043689	1	1.01201	1.04956
SmedASXL_050299	1.02394	1.06006	1.04956
SmedASXL_045946	1.16759	1.12012	1.04956
SmedASXL_048995	1.01197	1.02402	1.01652
SmedASXL_076992	1.2873	1.31232	1.37999
SmedASXL_005882	1	1	1.49563
SmedASXL_039642	3.76523	3.46254	1.89214
SmedASXL_054337	1	1	1
SmedASXL_000315	1.26336	1.18019	1.21477
SmedASXL_023238	1.22744	1.15616	1.03304
SmedASXL_063057	1.17956	1.16817	1.16521
SmedASXL_021518	1.04788	1.07207	1.03304
SmedASXL_041946	1.11971	1.18019	1.03304
SmedASXL_047867	1.16759	1.18019	1.03304
SmedASXL_023558	1	1	1.08261
SmedASXL_047982	1.58656	1.39641	1.18173
SmedASXL_081215	3.92085	3.83492	1.5452
SmedASXL_039515	1	1	1.04956
SmedASXL_045556	1.21547	1.33635	1.11565
SmedASXL_067325	1.2873	1.30031	1.80954
SmedASXL_003198	1	1	1.01652
SmedASXL_062685	2.84349	2.56161	2.88341
SmedASXL_042170	1.21547	1.22824	1.06608
SmedASXL_015003	203.413	204.009	209.051
SmedASXL_070792	1	1	1.13217
SmedASXL_073807	1.64642	1.62464	1.06608
SmedASXL_015863	2.32875	2.47752	2.27213
SmedASXL_025916	1.07182	1.03604	1.56172
SmedASXL_012408	12.9228	13.0604	12.9613
SmedASXL_081020	1.41897	1.48049	1.06608
SmedASXL_065130	5.18975	5.64879	2.51994
SmedASXL_072159	1	1	1
SmedASXL_016532	2.49634	2.71777	1.57824
SmedASXL_050865	1.25138	1.20421	1
SmedASXL_035511	1.03591	1.04805	1.04956
SmedASXL_028487	1.11971	1.08409	1.2313
SmedASXL_003443	1.59854	1.7808	1.11565
SmedASXL_077917	1.16759	1.0961	1.34694
SmedASXL_010242	1.21547	1.15616	1.28086
SmedASXL_074021	8.57746	8.54377	6.5511
SmedASXL_029032	1.62248	1.73275	1.8591
SmedASXL_029717	3.11881	3.45052	1.11565
SmedASXL_049793	1.23941	1.2883	1.04956
SmedASXL_032377	1.09577	1.13214	1.18173
SmedASXL_073639	1.22744	1.15616	1.95823
SmedASXL_058177	1	1	1.13217
SmedASXL_007041	6.06361	5.74489	18.9089
SmedASXL_004313	29.4304	29.157	46.9783
SmedASXL_075502	3.03502	3.22229	5.11376
SmedASXL_074286	1.68233	1.66068	1.59476
SmedASXL_007032	64.1694	65.4584	59.9309
SmedASXL_076831	21.6974	21.385	16.6125
SmedASXL_003024	1	1	1
SmedASXL_024809	1.4908	1.34836	1.14869
SmedASXL_078555	1.03591	1.06006	1.04956
SmedASXL_032355	1	1	1.03304
SmedASXL_080334	1.10774	1.16817	1.16521
SmedASXL_048200	1	1	1.04956
SmedASXL_078737	1.75415	1.66068	1.19825
SmedASXL_050133	1	1	1.01652
SmedASXL_000626	74.1171	74.1073	65.862
SmedASXL_081097	1.45489	1.37238	1.14869
SmedASXL_051864	1.04788	1.02402	1.03304
SmedASXL_048912	1.2035	1.20421	1.04956
SmedASXL_043256	1.04788	1.0961	1
SmedASXL_067114	1.08379	1.08409	1.08261
SmedASXL_073648	1.38306	1.34836	1.21477
SmedASXL_017696	8.61337	7.94315	7.24499
SmedASXL_064952	1.2873	1.18019	1.01652
SmedASXL_007120	4.07647	4.24334	2.32169
SmedASXL_065421	1.29927	1.33635	1.33042
SmedASXL_067035	1.33518	1.25226	1.61128
SmedASXL_014974	7.30856	7.61882	1.94171
SmedASXL_042390	1	1	1.03304
SmedASXL_040180	1	1	1
SmedASXL_061243	1.32321	1.33635	1.03304
SmedASXL_026043	1	1	1.03304
SmedASXL_072714	1.39503	1.50452	1.29738
SmedASXL_033912	1.03591	1.04805	1.04956
SmedASXL_044886	1	1	1.08261
SmedASXL_067012	1	1	1
SmedASXL_043980	1.32321	1.36037	1.06608
SmedASXL_023309	1	1	1.21477
SmedASXL_058479	1.08379	1.08409	1.04956
SmedASXL_077348	1.2873	1.30031	1.18173
SmedASXL_082662	1	1	1.09913
SmedASXL_022292	1	1	1.06608
SmedASXL_070040	1.2035	1.21622	1.49563
SmedASXL_066030	1.13168	1.13214	1.14869
SmedASXL_052425	1.01197	1.01201	1.03304
SmedASXL_034514	1	1	1.01652
SmedASXL_027914	1	1	1.03304
SmedASXL_010471	23.5289	22.8145	20.908
SmedASXL_065542	1.01197	1.07207	1.01652
SmedASXL_071416	1.10774	1.15616	1.37999
SmedASXL_030753	1.34715	1.24025	1.06608
SmedASXL_009835	14.1678	13.7691	43.0793
SmedASXL_065164	1.09577	1.13214	1.04956
SmedASXL_039851	1	1	1.03304
SmedASXL_079151	1.02394	1.06006	1.2313
SmedASXL_079851	1.07182	1.07207	1.06608
SmedASXL_074389	3.34626	3.36644	1.75997
SmedASXL_024622	1	1	1
SmedASXL_010248	19.9377	19.3429	15.7534
SmedASXL_021506	1.2035	1.26427	1.03304
SmedASXL_050013	1.16759	1.14415	1.01652
SmedASXL_050250	1.08379	1.12012	1.34694
SmedASXL_077823	1.14365	1.10811	1.06608
SmedASXL_019318	1.81401	1.96099	3.39557
SmedASXL_003244	1.2035	1.14415	1.06608
SmedASXL_032893	1	1	1.08261
SmedASXL_014539	55.3231	56.7494	49.1426
SmedASXL_070878	1	1	1
SmedASXL_044344	1.10774	1.08409	1.03304
SmedASXL_078391	1.32321	1.45647	1.59476
SmedASXL_041998	1	1	1.14869
SmedASXL_074523	1.22744	1.26427	1.59476
SmedASXL_043687	1	1	1.01652
SmedASXL_080984	1	1	1
SmedASXL_068294	10.4209	10.7661	3.27992
SmedASXL_027864	1.76613	1.92495	1.26434
SmedASXL_066365	2.95123	3.19826	1.89214
SmedASXL_035297	1.11971	1.13214	1.52868
SmedASXL_047005	1.09577	1.0961	1.06608
SmedASXL_018935	10.7442	10.4177	14.4482
SmedASXL_079794	6.13543	5.91306	7.83975
SmedASXL_047957	1.02394	1.04805	1.44607
SmedASXL_014727	59.1896	59.5002	52.8599
SmedASXL_009257	2.92728	2.66972	1.72693
SmedASXL_038524	1	1	1.06608
SmedASXL_032967	1	1	1
SmedASXL_080356	1.22744	1.14415	1.28086
SmedASXL_050737	1.51474	1.37238	1.95823
SmedASXL_042490	1	1	1.09913
SmedASXL_075673	1.37109	1.33635	1.49563
SmedASXL_014992	7.129	7.28247	5.98938
SmedASXL_083284	1	1	1
SmedASXL_078745	6.57835	6.6338	2.66864
SmedASXL_024054	1.67036	1.66068	1.19825
SmedASXL_061823	2.9632	2.74179	1.28086
SmedASXL_082785	1.05985	1.02402	1.01652
SmedASXL_011267	3.03502	3.40247	4.4364
SmedASXL_016857	4.27997	3.64272	7.79019
SmedASXL_034153	1.05985	1.01201	1.03304
SmedASXL_043736	1.16759	1.15616	1.13217
SmedASXL_025202	1.2873	1.2883	1.2313
SmedASXL_066584	1.33518	1.48049	1.80954
SmedASXL_025046	1.2035	1.18019	1.39651
SmedASXL_020266	1.21547	1.1922	1.56172
SmedASXL_069684	2.07736	2.0691	1.71041
SmedASXL_007935	25.6237	25.8176	13.8534
SmedASXL_045070	1	1	1.04956
SmedASXL_048629	1.2873	1.25226	1.09913
SmedASXL_081780	1.65839	1.69672	1.21477
SmedASXL_065214	2.48437	2.98204	2.81733
SmedASXL_070507	1	1	1.01652
SmedASXL_018309	8.74505	8.2795	5.9233
SmedASXL_068645	2.72378	2.56161	2.55299
SmedASXL_015701	6.53047	6.51368	2.12344
SmedASXL_053267	1	1	1.11565
SmedASXL_045965	1	1	1
SmedASXL_047707	1.21547	1.06006	1.04956
SmedASXL_046767	1.19153	1.12012	1.03304
SmedASXL_077379	1	1	1.06608
SmedASXL_068446	1	1	1.14869
SmedASXL_014151	2.6759	2.50155	1.52868
SmedASXL_018733	92.0492	93.0388	120.299
SmedASXL_073752	2.61605	2.70576	2.15648
SmedASXL_061197	1	1	1.3139
SmedASXL_044671	1	1	1.13217
SmedASXL_066077	1.75415	1.57659	1.06608
SmedASXL_063969	1.09577	1.07207	1.06608
SmedASXL_065428	1.38306	1.36037	1.39651
SmedASXL_066480	1.56262	1.68471	1.3139
SmedASXL_009844	24.5823	23.9917	98.5904
SmedASXL_080752	1.02394	1.04805	1.01652
SmedASXL_009642	725.659	726.307	591.912
SmedASXL_006916	61.871	63.8367	68.6375
SmedASXL_042536	1	1	1.01652
SmedASXL_045539	1.13168	1.18019	1.06608
SmedASXL_082707	1.52671	1.54056	1.16521
SmedASXL_023133	1	1	1.04956
SmedASXL_068762	1.84992	1.88892	2.02431
SmedASXL_038899	1	1	1.03304
SmedASXL_029295	5.30945	5.07219	1.36347
SmedASXL_054116	1	1	1.04956
SmedASXL_044901	1	1	1.03304
SmedASXL_019642	31.8844	32.076	45.2106
SmedASXL_065755	1.25138	1.36037	1.5452
SmedASXL_033681	1.33518	1.32433	1.42955
SmedASXL_014021	43.5319	42.3826	11.7387
SmedASXL_025174	1.09577	1.04805	1.34694
SmedASXL_014107	1.57459	1.67269	1.34694
SmedASXL_033053	1	1	1.04956
SmedASXL_061444	1.68233	1.50452	2.55299
SmedASXL_003255	1.22744	1.42043	1
SmedASXL_064478	1	1	1.13217
SmedASXL_040734	1.05985	1.12012	1.2313
SmedASXL_028091	1.17956	1.16817	1.11565
SmedASXL_013836	21.4819	21.5652	42.1046
SmedASXL_003316	551.114	555.875	984.272
SmedASXL_062248	1.61051	1.49251	1.99127
SmedASXL_063765	1.29927	1.31232	1.64432
SmedASXL_064891	1.63445	1.61263	1.29738
SmedASXL_068275	2.32875	2.46551	1.77649
SmedASXL_013711	9.23585	8.60383	6.38589
SmedASXL_082253	1	1	1.24782
SmedASXL_027081	1.76613	1.72074	1.29738
SmedASXL_013977	10.6125	10.9823	6.36937
SmedASXL_075216	1.64642	1.7808	1.33042
SmedASXL_008806	3.1667	3.34241	3.5773
SmedASXL_028822	1	1	1.28086
SmedASXL_079569	1.16759	1.18019	1.75997
SmedASXL_034173	1.10774	1.16817	1.18173
SmedASXL_000133	1	1	1.01652
SmedASXL_026881	1.10774	1.08409	1.01652
SmedASXL_032169	1.39503	1.34836	1.24782
SmedASXL_013766	1.44292	1.45647	1.21477
SmedASXL_053800	1	1	1
SmedASXL_070594	2.19707	2.28532	3.77555
SmedASXL_011226	49.4694	49.3258	43.0133
SmedASXL_068839	1.04788	1.10811	1.08261
SmedASXL_017285	20.596	20.4841	13.4404
SmedASXL_064667	1.44292	1.49251	1.51216
SmedASXL_079583	1.03591	1.03604	1.14869
SmedASXL_020145	1.07182	1.06006	1.14869
SmedASXL_017156	133.791	134.758	43.3767
SmedASXL_016925	4.74683	4.74786	4.05641
SmedASXL_055325	1.01197	1	1.06608
SmedASXL_030338	1	1	1
SmedASXL_016080	1	1	1.34694
SmedASXL_002782	1.16759	1.16817	1.04956
SmedASXL_015654	2.00554	2.1652	2.91645
SmedASXL_082206	1.05985	1.0961	1.06608
SmedASXL_066022	1.31124	1.26427	1.24782
SmedASXL_001191	4.02859	3.83492	2.18952
SmedASXL_060264	1.11971	1.07207	1.19825
SmedASXL_039288	1	1	1.01652
SmedASXL_041743	1	1.04805	1
SmedASXL_011258	3.51385	3.73882	1.71041
SmedASXL_044017	11.0434	10.9943	3.39557
SmedASXL_077905	1.04788	1.0961	1.84258
SmedASXL_016178	26.5215	26.1659	21.6349
SmedASXL_034808	1.10774	1.15616	1.01652
SmedASXL_013424	7.24871	6.86204	4.93203
SmedASXL_072601	3.861	4.18328	2.02431
SmedASXL_009206	29.0713	29.8657	28.0451
SmedASXL_015360	1.71824	1.73275	1.61128
SmedASXL_055848	1	1	1.21477
SmedASXL_050286	1	1	1.06608
SmedASXL_036749	1.04788	1.03604	1.06608
SmedASXL_076302	1.15562	1.16817	1.3139
SmedASXL_082549	1.26336	1.18019	1.13217
SmedASXL_020506	6.91353	6.46563	6.1546
SmedASXL_066291	2.3886	2.70576	1.29738
SmedASXL_076012	1.2873	1.27628	1.01652
SmedASXL_013060	35.3559	35.7398	45.574
SmedASXL_063560	1.22744	1.1922	1.16521
SmedASXL_071002	1	1	1.03304
SmedASXL_015529	1.05985	1.04805	1.19825
SmedASXL_075347	1.61051	1.69672	2.88341
SmedASXL_023709	1.34715	1.50452	1
SmedASXL_056402	1	1	1.14869
SmedASXL_053566	1.21547	1.16817	1.29738
SmedASXL_058554	1.08379	1.04805	1
SmedASXL_017719	2.89137	2.98204	1.51216
SmedASXL_030050	1	1	1.19825
SmedASXL_022874	1	1	1
SmedASXL_006466	250.936	246.449	216.386
SmedASXL_006555	1.14365	1.21622	1.2313
SmedASXL_026272	1.2873	1.26427	1.51216
SmedASXL_078279	1.2035	1.33635	1.37999
SmedASXL_037866	1	1	1.04956
SmedASXL_011743	4.93836	5.00012	12.73
SmedASXL_034831	1.2873	1.26427	1.18173
SmedASXL_015407	49.7687	49.0134	42.4681
SmedASXL_082321	1.14365	1.15616	1.13217
SmedASXL_038302	1.15562	1.27628	1.03304
SmedASXL_035604	1.25138	1.24025	1.16521
SmedASXL_078181	1.407	1.68471	1.3139
SmedASXL_079093	1.01197	1.01201	1.03304
SmedASXL_009486	156.392	159.623	51.8851
SmedASXL_060986	1.08379	1.06006	1.61128
SmedASXL_034208	1.58656	1.69672	1.44607
SmedASXL_006529	30.029	30.0099	31.7458
SmedASXL_016717	6.57835	6.5377	6.89805
SmedASXL_041046	1	1	1.01652
SmedASXL_014345	17.5196	16.58	21.354
SmedASXL_078030	2.19707	2.32136	2.05735
SmedASXL_070153	3.54976	3.22229	3.85816
SmedASXL_035802	1.02394	1.07207	1.11565
SmedASXL_060866	1	1	1.01652
SmedASXL_020074	1.04788	1.03604	1.09913
SmedASXL_027956	1.11971	1.16817	1.06608
SmedASXL_003532	73.8537	74.0833	99.8625
SmedASXL_076269	1.6943	1.51653	2.70168
SmedASXL_073203	1.10774	1.10811	1.08261
SmedASXL_066195	2.81955	2.87393	1.44607
SmedASXL_048124	1.08379	1.0961	1.06608
SmedASXL_061913	1.17956	1.37238	1.09913
SmedASXL_080527	1.51474	1.58861	1.08261
SmedASXL_014584	1.35912	1.36037	1.26434
SmedASXL_082061	1.03591	1.03604	1.01652
SmedASXL_041199	1.09577	1.08409	1.01652
SmedASXL_016354	46.345	46.599	35.0335
SmedASXL_070649	1	1	1.11565
SmedASXL_077150	2.17313	2.22526	2.30517
SmedASXL_048701	1.68233	1.49251	1.56172
SmedASXL_063531	1	1	1.08261
SmedASXL_004652	6.35091	6.54971	10.0701
SmedASXL_077798	1.14365	1.13214	1.01652
SmedASXL_076346	1	1	1.21477
SmedASXL_011136	2.58013	2.75381	2.7182
SmedASXL_080986	1.407	1.37238	1.13217
SmedASXL_043632	1	1	1.06608
SmedASXL_026020	1.08379	1.04805	1.01652
SmedASXL_010947	37.1874	38.7068	23.634
SmedASXL_026852	1	1	1.03304
SmedASXL_076653	1.09577	1.0961	1.16521
SmedASXL_036978	1.08379	1.06006	1.14869
SmedASXL_006130	5.12989	5.43256	12.6144
SmedASXL_053559	1.407	1.33635	1.64432
SmedASXL_042923	1.31124	1.24025	1.46259
SmedASXL_066952	2.79561	2.74179	2.23909
SmedASXL_031570	1	1	1.04956
SmedASXL_076402	1.37109	1.39641	1.37999
SmedASXL_077665	1	1	1.18173
SmedASXL_065036	1	1	1.09913
SmedASXL_062974	1.65839	1.8769	1.06608
SmedASXL_072049	6.71003	6.74191	2.68516
SmedASXL_009274	16.6697	16.1476	27.1695
SmedASXL_022729	1	1	1.08261
SmedASXL_019369	3.25049	3.27034	2.15648
SmedASXL_005238	59.7881	60.1129	41.0307
SmedASXL_011255	89.6431	90.3961	52.9094
SmedASXL_043535	1.09577	1.12012	1.14869
SmedASXL_038476	1.08379	1.07207	1.06608
SmedASXL_073854	1.19153	1.12012	1.04956
SmedASXL_010528	4.74683	5.04817	8.20322
SmedASXL_074971	1	1	1.19825
SmedASXL_064923	1.17956	1.25226	1.21477
SmedASXL_006034	138.4	137.605	41.4768
SmedASXL_002869	1363.72	1366.72	566.502
SmedASXL_047829	1	1	1.06608
SmedASXL_029383	1.09577	1.10811	1.03304
SmedASXL_020279	1.09577	1.0961	1
SmedASXL_078640	5.28551	5.20433	2.73472
SmedASXL_081631	1.04788	1.03604	1.01652
SmedASXL_002181	222.829	226.028	276.341
SmedASXL_049635	1	1	1.13217
SmedASXL_026569	1.32321	1.27628	1.01652
SmedASXL_014969	5.57281	5.88903	2.61907
SmedASXL_016305	19.5426	19.6312	26.6573
SmedASXL_080148	1.05985	1.02402	1.04956
SmedASXL_067037	4.18421	4.08718	2.30517
SmedASXL_058705	1.44292	1.32433	1.03304
SmedASXL_057772	1.03591	1.07207	1.04956
SmedASXL_061642	1	1	1
SmedASXL_058632	1.2035	1.2883	1.09913
SmedASXL_018150	3.76523	3.45052	2.53647
SmedASXL_050640	1.52671	1.66068	1.06608
SmedASXL_044700	1.2873	1.25226	1.04956
SmedASXL_052333	1.07182	1.10811	1.08261
SmedASXL_026662	1	1	1.01652
SmedASXL_020859	2.72378	2.78984	1.66085
SmedASXL_009372	2.35269	2.27331	2.45386
SmedASXL_008499	1	1	1.04956
SmedASXL_031395	1.19153	1.0961	1.14869
SmedASXL_024422	1	1	1.06608
SmedASXL_055686	1.2035	1.15616	1.04956
SmedASXL_065319	1.17956	1.21622	1.11565
SmedASXL_065726	1.09577	1.12012	1.03304
SmedASXL_082275	2.99911	2.66972	1.49563
SmedASXL_018288	2.06539	2.04508	3.37904
SmedASXL_008080	1.84992	1.93696	3.46165
SmedASXL_021781	1	1	1.14869
SmedASXL_079308	1.7781	1.70873	6.53458
SmedASXL_021722	1.09577	1.08409	1.14869
SmedASXL_050772	1	1	1.04956
SmedASXL_081464	1	1.04805	1
SmedASXL_053549	1.02394	1.10811	1.06608
SmedASXL_044148	1.03591	1.01201	1
SmedASXL_032110	1.04788	1.07207	1.06608
SmedASXL_024963	1	1	1.08261
SmedASXL_010783	28.1376	28.4843	18.7437
SmedASXL_022087	1.05985	1.10811	1.18173
SmedASXL_083173	1	1	1.21477
SmedASXL_009851	14.1079	13.3848	16.3977
SmedASXL_046224	1	1	1.04956
SmedASXL_016720	2.71181	2.71777	1.59476
SmedASXL_034770	1.05985	1.12012	1.04956
SmedASXL_020084	1.04788	1.04805	1
SmedASXL_076554	1	1.01201	1.08261
SmedASXL_051754	1	1.01201	1.01652
SmedASXL_078807	2.20904	1.8769	2.25561
SmedASXL_066926	1.22744	1.25226	2.18952
SmedASXL_081510	1.82598	1.68471	1.5452
SmedASXL_010300	2.34072	2.04508	1.44607
SmedASXL_045040	1.11971	1.0961	1.33042
SmedASXL_002216	1.10774	1.16817	1.09913
SmedASXL_075388	1.19153	1.1922	1.29738
SmedASXL_016074	2.36466	2.53758	2.53647
SmedASXL_037765	1	1	1.01652
SmedASXL_062176	1.82598	1.80483	1.84258
SmedASXL_065425	1.13168	1.12012	1.44607
SmedASXL_018050	27.4433	28.3522	36.19
SmedASXL_064364	1	1	1
SmedASXL_067367	1.08379	1.07207	1.42955
SmedASXL_015875	1	1	1.18173
SmedASXL_040497	1.35912	1.49251	1.06608
SmedASXL_061393	119.678	119.31	154.002
SmedASXL_076309	3.83706	3.90699	1.2313
SmedASXL_045978	1.01197	1.02402	1.01652
SmedASXL_022241	1.04788	1.02402	1.13217
SmedASXL_040347	1.47883	1.56458	1.14869
SmedASXL_015118	10.1456	9.92519	8.5006
SmedASXL_042016	1.27533	1.2883	1.04956
SmedASXL_058313	1.10774	1.0961	1.24782
SmedASXL_030642	1.07182	1.02402	1.01652
SmedASXL_066854	1.58656	1.34836	1.34694
SmedASXL_078308	1.57459	1.60062	1.29738
SmedASXL_036614	1	1	1.16521
SmedASXL_060232	1.22744	1.2883	1.2313
SmedASXL_037732	1.03591	1.01201	1.08261
SmedASXL_080330	1.11971	1.16817	1.03304
SmedASXL_048122	1.17956	1.2883	1.19825
SmedASXL_018101	17.0168	17.0005	13.7048
SmedASXL_063201	2.52028	2.46551	2.43734
SmedASXL_070604	1.08379	1.10811	1.09913
SmedASXL_023009	1.26336	1.25226	1.28086
SmedASXL_005353	228.012	228.442	127.717
SmedASXL_020189	1	1	1.04956
SmedASXL_040281	1	1	1.06608
SmedASXL_071148	1.88583	1.91294	2.00779
SmedASXL_006228	17.9625	18.0456	23.4357
SmedASXL_069826	1	1	1.01652
SmedASXL_019272	1	1	1.28086
SmedASXL_027430	1.13168	1.07207	1.16521
SmedASXL_051603	1.04788	1.02402	1.04956
SmedASXL_067825	1	1	1.01652
SmedASXL_055419	1.407	1.49251	1.11565
SmedASXL_070200	7.08112	6.99417	17.009
SmedASXL_014536	4.38771	4.65176	6.89805
SmedASXL_042936	1.19153	1.1922	1.3139
SmedASXL_013150	51.2051	52.6412	42.6002
SmedASXL_003120	1.25138	1.18019	2.173
SmedASXL_061222	1.43095	1.51653	2.63559
SmedASXL_073106	1.16759	1.26427	1.26434
SmedASXL_064603	1.04788	1.01201	1.28086
SmedASXL_049031	1.17956	1.27628	1.06608
SmedASXL_050585	1	1	1.01652
SmedASXL_050264	1.13168	1.08409	1.29738
SmedASXL_063167	1.38306	1.46848	2.45386
SmedASXL_009471	2.34072	2.32136	1.3139
SmedASXL_032786	1.26336	1.26427	2.28865
SmedASXL_032961	1	1	1
SmedASXL_018559	2.31678	2.24929	1.26434
SmedASXL_062829	1	1	1.11565
SmedASXL_058960	1.23941	1.20421	1.21477
SmedASXL_039583	1	1	1.03304
SmedASXL_016584	19.7102	20.3279	10.9292
SmedASXL_083416	1.10774	1.15616	1.09913
SmedASXL_063103	1.02394	1.06006	1.13217
SmedASXL_075572	1.01197	1.01201	1.04956
SmedASXL_023003	1	1	1
SmedASXL_003275	2.30481	2.48953	1.56172
SmedASXL_065463	3.25049	3.18625	1.44607
SmedASXL_079572	1.03591	1.06006	1.09913
SmedASXL_072367	1.27533	1.21622	2.0904
SmedASXL_052049	1.10774	1.10811	1.01652
SmedASXL_077685	1.4908	1.48049	1.09913
SmedASXL_044203	1	1	1.08261
SmedASXL_063196	1	1	1.04956
SmedASXL_035477	1.55065	1.42043	1.34694
SmedASXL_047375	1	1	1.01652
SmedASXL_012803	30.436	31.6195	30.705
SmedASXL_010218	1.32321	1.3844	1.37999
SmedASXL_017267	16.4901	16.7963	14.6465
SmedASXL_043293	1.10774	1.08409	1.03304
SmedASXL_069474	1.81401	1.75678	2.23909
SmedASXL_001686	2.92728	3.05412	1.34694
SmedASXL_015252	1	1	1.09913
SmedASXL_081521	1	1	1.18173
SmedASXL_013927	40.2759	41.8421	25.2696
SmedASXL_030566	1.08379	1.06006	1.08261
SmedASXL_063225	1.43095	1.48049	1.3139
SmedASXL_066301	1.17956	1.18019	1.28086
SmedASXL_018727	19.5666	19.9675	9.78925
SmedASXL_065688	1.93372	1.67269	1.11565
SmedASXL_014078	12.1088	13.0004	14.6795
SmedASXL_031273	1.07182	1.0961	1.08261
SmedASXL_015776	15.9155	15.3908	21.1227
SmedASXL_008708	17.4238	16.7843	11.6561
SmedASXL_022522	1.33518	1.46848	1.06608
SmedASXL_042117	1	1	1.03304
SmedASXL_042029	1	1	1.14869
SmedASXL_044949	1.05985	1.08409	1.16521
SmedASXL_013435	3.60961	3.83492	3.75903
SmedASXL_080696	1	1	1.19825
SmedASXL_056739	1.03591	1.0961	1.03304
SmedASXL_063674	3.89691	4.38749	2.76776
SmedASXL_057559	1.25138	1.36037	1.06608
SmedASXL_017199	173.761	174.05	87.6369
SmedASXL_005116	1	1	1.16521
SmedASXL_065675	2.02948	2.03306	2.25561
SmedASXL_008039	43.2087	42.9112	59.0718
SmedASXL_059009	1.2873	1.32433	1.39651
SmedASXL_029769	1	1	1
SmedASXL_027790	1.05985	1.06006	1.01652
SmedASXL_023964	1	1	1.08261
SmedASXL_010980	2.58013	2.74179	1.64432
SmedASXL_069455	1.51474	1.48049	1.08261
SmedASXL_000659	10.792	9.79305	17.6203
SmedASXL_070709	1.27533	1.25226	1.64432
SmedASXL_057386	1.45489	1.61263	1.29738
SmedASXL_077059	1	1	1.18173
SmedASXL_006655	13.8206	13.4328	11.4744
SmedASXL_066942	1.6943	1.74477	1.08261
SmedASXL_009056	1.61051	1.50452	1.28086
SmedASXL_009487	2.17313	1.91294	1.3139
SmedASXL_038176	1.2873	1.13214	1.01652
SmedASXL_000448	1.10774	1.2883	1.34694
SmedASXL_039552	1.32321	1.22824	1.29738
SmedASXL_071519	2.05342	1.75678	2.25561
SmedASXL_058003	1	1	1.06608
SmedASXL_019711	1	1	1.04956
SmedASXL_036693	1	1	1
SmedASXL_062935	1	1	1.01652
SmedASXL_070516	1.08379	1.03604	1.04956
SmedASXL_069864	1.10774	1.10811	1.28086
SmedASXL_079997	1.29927	1.32433	1.33042
SmedASXL_060044	1.2873	1.25226	1.29738
SmedASXL_002835	4.04056	4.23133	3.09818
SmedASXL_049439	1.15562	1.15616	1.08261
SmedASXL_006791	100.991	103.333	166.211
SmedASXL_031564	1.13168	1.13214	1.11565
SmedASXL_041796	1	1	1.03304
SmedASXL_039994	1.07182	1.07207	1.06608
SmedASXL_048636	1.26336	1.18019	1.21477
SmedASXL_069489	1.23941	1.30031	1.61128
SmedASXL_021240	1	1	1.11565
SmedASXL_040195	1	1	1.01652
SmedASXL_059081	1.15562	1.1922	1.11565
SmedASXL_074217	1.9816	1.98501	1.14869
SmedASXL_003779	2.28087	2.4535	2.35473
SmedASXL_025117	1.11971	1.20421	1.18173
SmedASXL_071204	1.23941	1.20421	1.18173
SmedASXL_080295	1.09577	1.08409	1.08261
SmedASXL_067767	1.21547	1.15616	1.24782
SmedASXL_056207	1.01197	1	1.03304
SmedASXL_016827	6.97338	6.42959	5.21289
SmedASXL_026411	1.22744	1.21622	1.03304
SmedASXL_073016	1.03591	1.01201	1.14869
SmedASXL_007944	250.17	252.371	229.289
SmedASXL_067240	4.45953	4.57969	4.25466
SmedASXL_068520	1.22744	1.32433	1.06608
SmedASXL_070911	1.05985	1.03604	1.03304
SmedASXL_007223	1.38306	1.34836	2.89993
SmedASXL_034123	1.68233	1.73275	1.16521
SmedASXL_065996	1.03591	1.01201	1.08261
SmedASXL_034477	1	1	1.09913
SmedASXL_017048	2.60407	2.51356	4.02337
SmedASXL_055735	1.64642	1.70873	1.18173
SmedASXL_025471	1	1	1.28086
SmedASXL_051268	1.04788	1.07207	1.09913
SmedASXL_046996	1	1.02402	1.04956
SmedASXL_028572	1	1	1.08261
SmedASXL_077594	1.13168	1.15616	1.39651
SmedASXL_058360	1.02394	1.06006	1.04956
SmedASXL_060131	1	1	1.06608
SmedASXL_004470	1.2035	1.25226	1.29738
SmedASXL_009304	1.25138	1.22824	1.64432
SmedASXL_069286	1	1	1.01652
SmedASXL_062705	1.19153	1.25226	1.56172
SmedASXL_008015	1.22744	1.18019	1.14869
SmedASXL_001674	1	1	1.16521
SmedASXL_045700	1.01197	1	1.03304
SmedASXL_079855	1	1	1.03304
SmedASXL_021462	1.03591	1.01201	1.11565
SmedASXL_066812	2.32875	2.51356	1.90866
SmedASXL_012955	33.9913	33.1331	35.4796
SmedASXL_012675	3.47794	3.5226	3.84164
SmedASXL_029917	1.2035	1.2883	1.06608
SmedASXL_000091	1	1	1.14869
SmedASXL_026818	1	1	1.01652
SmedASXL_058938	1.19153	1.20421	1.26434
SmedASXL_066458	1.05985	1.03604	1.03304
SmedASXL_045728	1	1	1.29738
SmedASXL_056114	1	1	1.09913
SmedASXL_001796	57.2982	60.3411	24.0305
SmedASXL_025969	1.37109	1.39641	1.56172
SmedASXL_018039	122.251	122.049	34.4057
SmedASXL_003249	1.35912	1.45647	1.26434
SmedASXL_038687	1.15562	1.15616	1.03304
SmedASXL_052790	1	1	1.06608
SmedASXL_008853	10.9357	10.6579	8.56668
SmedASXL_028613	1.10774	1.01201	1.01652
SmedASXL_055876	1.34715	1.2883	1.44607
SmedASXL_047349	1	1	1.06608
SmedASXL_046737	1.4908	1.44446	1.03304
SmedASXL_031661	1.33518	1.12012	1.08261
SmedASXL_045372	1.03591	1.02402	1.03304
SmedASXL_060883	1.16759	1.16817	1.11565
SmedASXL_030024	1	1	1.06608
SmedASXL_013429	12.1926	11.3066	5.04768
SmedASXL_073299	1.16759	1.20421	1.09913
SmedASXL_051977	1.08379	1.14415	1.19825
SmedASXL_037367	1	1	1.09913
SmedASXL_033070	1.37109	1.34836	1.04956
SmedASXL_015085	5.12989	5.49263	4.50248
SmedASXL_045398	1.05985	1.0961	1.06608
SmedASXL_060979	1	1	1.08261
SmedASXL_038657	1.73021	1.85288	1.21477
SmedASXL_039560	1	1	1
SmedASXL_025920	1.63445	1.66068	1.21477
SmedASXL_041218	1.15562	1.10811	1.24782
SmedASXL_067228	1	1	1
SmedASXL_017761	100.405	98.1681	38.1395
SmedASXL_070029	2.3886	2.18922	2.23909
SmedASXL_000646	1	1	1.03304
SmedASXL_071405	1	1.02402	1.3139
SmedASXL_046765	5.44113	5.4686	8.12061
SmedASXL_062605	1.58656	1.58861	1.34694
SmedASXL_037362	1.08379	1.0961	1.11565
SmedASXL_039244	1.05985	1.06006	1.08261
SmedASXL_020901	1.02394	1.01201	1.03304
SmedASXL_029052	1	1	1.11565
SmedASXL_069771	3.5737	3.6187	1.6278
SmedASXL_011054	12.9348	13.2887	9.17796
SmedASXL_038870	1.03591	1.0961	1.08261
SmedASXL_033096	1.39503	1.40842	1.11565
SmedASXL_037715	1	1	1.13217
SmedASXL_067155	1	1	1.03304
SmedASXL_071189	1	1	1.8591
SmedASXL_049695	1.17956	1.24025	1.04956
SmedASXL_040919	1.407	1.21622	1.04956
SmedASXL_065826	1.55065	1.42043	1.18173
SmedASXL_017251	2.35269	2.30935	1.24782
SmedASXL_071183	1.51474	1.51653	1.99127
SmedASXL_013529	1	1	1.01652
SmedASXL_002310	1	1	1.03304
SmedASXL_021431	1	1	1.04956
SmedASXL_010534	4.45953	4.48359	8.30234
SmedASXL_038266	1.05985	1.04805	1.13217
SmedASXL_057498	1.2035	1.30031	1.08261
SmedASXL_036352	1.44292	1.57659	1.26434
SmedASXL_018922	19.399	19.6312	25.0052
SmedASXL_064554	1.81401	1.81684	1.39651
SmedASXL_014909	1.09577	1.10811	1.04956
SmedASXL_012679	329.165	331.737	179.594
SmedASXL_024918	1.13168	1.08409	1.06608
SmedASXL_001503	1.55065	1.48049	4.00685
SmedASXL_007900	22.4874	22.4661	34.8188
SmedASXL_049462	1	1	1.04956
SmedASXL_070209	1	1	1.06608
SmedASXL_016330	13.3059	13.6851	9.50839
SmedASXL_000819	1.14365	1.12012	1.19825
SmedASXL_043990	1.09577	1.10811	1
SmedASXL_068168	2.48437	2.18922	1.56172
SmedASXL_031068	1.27533	1.36037	1.28086
SmedASXL_015195	2.16116	2.46551	1.77649
SmedASXL_064814	1.33518	1.26427	1.28086
SmedASXL_034191	1	1	1
SmedASXL_025518	1.01197	1.01201	1.04956
SmedASXL_055382	2.36466	2.4535	1.87562
SmedASXL_013168	8.87672	9.24049	15.8525
SmedASXL_005968	10.3372	9.82909	6.79892
SmedASXL_028046	1.37109	1.3844	1.08261
SmedASXL_014940	14.9578	14.4659	10.6979
SmedASXL_066078	1.87386	2.00904	1.44607
SmedASXL_063354	5.3334	5.32445	4.71726
SmedASXL_015357	101.338	103.321	82.1518
SmedASXL_053004	9.40344	9.99726	13.7213
SmedASXL_074133	1.04788	1.12012	1.06608
SmedASXL_042332	1.10774	1.15616	1.16521
SmedASXL_068050	1.31124	1.1922	1.04956
SmedASXL_060038	1.09577	1.04805	1.04956
SmedASXL_069389	1.26336	1.43245	1.24782
SmedASXL_052383	1.13168	1.14415	1.03304
SmedASXL_081587	1.14365	1.26427	1.2313
SmedASXL_083316	1.02394	1.02402	1.01652
SmedASXL_054416	1.51474	1.40842	1.77649
SmedASXL_006436	17.6153	16.9164	37.743
SmedASXL_067278	1.25138	1.26427	1.16521
SmedASXL_000988	1	1	1
SmedASXL_001081	11.2828	11.3907	20.8254
SmedASXL_009250	5.21369	5.44458	2.45386
SmedASXL_061695	2.1013	2.11715	1.08261
SmedASXL_036100	1	1	1.03304
SmedASXL_017708	2.05342	1.99703	1.61128
SmedASXL_014346	52.5818	51.3078	43.3767
SmedASXL_065796	1.46686	1.54056	1.41303
SmedASXL_032191	1	1	1
SmedASXL_079077	1.29927	1.27628	1.26434
SmedASXL_044604	1.31124	1.45647	1.06608
SmedASXL_042591	1.25138	1.31232	1.13217
SmedASXL_034273	1.07182	1.04805	1.04956
SmedASXL_025394	1	1	1.03304
SmedASXL_032602	1	1	1.01652
SmedASXL_079765	1.02394	1.01201	1.01652
SmedASXL_076819	1.407	1.32433	1.57824
SmedASXL_023634	1	1	1.13217
SmedASXL_053964	1	1	1
SmedASXL_054622	3.95676	4.33944	1.5452
SmedASXL_080108	1	1	1
SmedASXL_023464	1.11971	1.08409	1.09913
SmedASXL_007818	1.11971	1.13214	1.03304
SmedASXL_017707	10.1935	9.60086	16.9264
SmedASXL_072764	1.10774	1.0961	1.01652
SmedASXL_072329	1.43095	1.36037	1.16521
SmedASXL_002071	1.92174	1.66068	1.19825
SmedASXL_069294	1.43095	1.31232	1.11565
SmedASXL_007875	43.8791	42.0943	70.1575
SmedASXL_062883	1	1	1.09913
SmedASXL_041843	1	1	1
SmedASXL_006427	29.8015	30.0459	44.6323
SmedASXL_080206	1.07182	1.03604	1.11565
SmedASXL_044196	1	1	1.03304
SmedASXL_048771	1	1	1.03304
SmedASXL_027595	1.39503	1.37238	1.09913
SmedASXL_058770	1.03591	1.01201	1.04956
SmedASXL_069116	1.80204	1.74477	1.28086
SmedASXL_081431	1	1	1.06608
SmedASXL_036405	1.05985	1.02402	1.06608
SmedASXL_004367	1	1	1.01652
SmedASXL_061015	1.73021	1.81684	1.52868
SmedASXL_072252	3.03502	2.74179	3.36252
SmedASXL_029017	1	1	1
SmedASXL_077102	1.84992	1.74477	1.09913
SmedASXL_009943	57.5496	56.8455	70.4218
SmedASXL_016914	40.1203	40.2684	31.6632
SmedASXL_077615	4.13632	4.51962	4.65117
SmedASXL_043566	1.09577	1.10811	1.11565
SmedASXL_074430	1.31124	1.30031	1.16521
SmedASXL_076920	1.23941	1.16817	1.72693
SmedASXL_068957	1.09577	1.08409	1.28086
SmedASXL_018133	8.49366	8.21943	4.45292
SmedASXL_035891	1.09577	1.15616	1.04956
SmedASXL_007393	1.83795	1.88892	5.04768
SmedASXL_080608	1.07182	1.10811	1.14869
SmedASXL_011375	2.32875	2.32136	1.95823
SmedASXL_039181	1.03591	1.07207	1.03304
SmedASXL_051097	1	1	1.8591
SmedASXL_079103	1.16759	1.13214	1.11565
SmedASXL_076993	1.08379	1.03604	1.3139
SmedASXL_022797	1	1	1.06608
SmedASXL_068630	1.13168	1.04805	1.04956
SmedASXL_004345	251.595	251.494	338.973
SmedASXL_031610	1.2035	1.20421	1.06608
SmedASXL_016797	14.91	14.8262	12.2013
SmedASXL_042398	1	1	1.16521
SmedASXL_027636	1	1	1.03304
SmedASXL_001908	1	1	1.01652
SmedASXL_006161	1.6943	1.75678	1
SmedASXL_053104	1.31124	1.30031	1.3139
SmedASXL_021654	1	1	1.26434
SmedASXL_003073	7.39236	7.22241	7.22847
SmedASXL_050570	1	1	1.01652
SmedASXL_032022	1	1	1.24782
SmedASXL_025445	1.26336	1.25226	1.09913
SmedASXL_077806	1.73021	1.48049	1.52868
SmedASXL_003036	1	1	1.08261
SmedASXL_020725	1.15562	1.07207	1.03304
SmedASXL_028416	1.22744	1.16817	1.09913
SmedASXL_009104	1.04788	1.12012	2.20604
SmedASXL_072118	16.0711	16.3878	8.30234
SmedASXL_055523	1	1	1.16521
SmedASXL_008355	8.97249	9.36061	9.4423
SmedASXL_041402	1.05985	1.07207	1.18173
SmedASXL_068261	4.85457	4.7839	1.66085
SmedASXL_054823	1.07182	1.14415	1.01652
SmedASXL_074350	1	1	1.06608
SmedASXL_075524	1.81401	1.74477	1.6278
SmedASXL_033467	1	1	1.03304
SmedASXL_003276	61.0331	57.9146	124.099
SmedASXL_079872	1	1	1.09913
SmedASXL_044581	1.02394	1.02402	1.04956
SmedASXL_024010	1.35912	1.24025	1.36347
SmedASXL_041918	1	1	1.01652
SmedASXL_014705	4.268	3.84693	7.27803
SmedASXL_070388	1	1	1.11565
SmedASXL_026790	1.19153	1.15616	1.18173
SmedASXL_026391	1	1	1.13217
SmedASXL_011173	37.4987	38.4906	23.2375
SmedASXL_078839	3.99268	4.0151	3.87468
SmedASXL_051792	1	1	1.14869
SmedASXL_005289	114.147	112.042	129.171
SmedASXL_065217	1	1	1.01652
SmedASXL_048720	2.02948	1.92495	1.41303
SmedASXL_018747	280.815	284.708	414.623
SmedASXL_059920	1.47883	1.2883	1.39651
SmedASXL_081769	1.03591	1.03604	1.04956
SmedASXL_028921	2.68787	2.86192	1.64432
SmedASXL_028069	1.64642	1.48049	1.2313
SmedASXL_067287	1.32321	1.1922	1.21477
SmedASXL_056038	10.5885	10.4177	15.3403
SmedASXL_001975	308.635	309.273	296.547
SmedASXL_042055	2.52028	2.82588	1.03304
SmedASXL_080037	1	1	1.11565
SmedASXL_036150	1.16759	1.15616	1.06608
SmedASXL_078206	1	1	1.01652
SmedASXL_055196	1.04788	1.03604	1.01652
SmedASXL_068669	1.16759	1.1922	1.13217
SmedASXL_049602	1.43095	1.39641	1.5452
SmedASXL_001172	1	1	1.03304
SmedASXL_043552	1.05985	1.07207	1.04956
SmedASXL_068729	1.02394	1.04805	1.24782
SmedASXL_059071	1.11971	1.14415	1.06608
SmedASXL_041487	1.19153	1.21622	1.09913
SmedASXL_080691	1.11971	1.10811	1
SmedASXL_075104	6.38682	6.91009	7.26151
SmedASXL_077136	2.01751	1.80483	1.36347
SmedASXL_019756	3.92085	3.41449	3.56078
SmedASXL_053190	1.2035	1.22824	1.28086
SmedASXL_063570	1.26336	1.31232	1.04956
SmedASXL_034349	1.04788	1.06006	1.09913
SmedASXL_065710	1.17956	1.27628	1.03304
SmedASXL_015736	14.467	14.3097	10.9127
SmedASXL_070980	1	1	1.03304
SmedASXL_082239	1	1	1.21477
SmedASXL_009638	2.85546	3.10216	2.42082
SmedASXL_070696	1.02394	1.02402	1.03304
SmedASXL_061820	1.05985	1.08409	1.14869
SmedASXL_013425	14.5987	15.3548	19.2724
SmedASXL_057584	3.32232	2.98204	12.2179
SmedASXL_008765	1.9816	2.05709	2.85037
SmedASXL_031710	1.01197	1	1.01652
SmedASXL_040556	1	1	1.03304
SmedASXL_066423	1.32321	1.26427	1.26434
SmedASXL_041947	1.08379	1.16817	1.08261
SmedASXL_068274	1.53868	1.42043	2.32169
SmedASXL_005615	3.03502	3.22229	2.10692
SmedASXL_075972	8.81687	8.71194	5.84069
SmedASXL_083078	1	1.01201	1.08261
SmedASXL_049176	1	1	1.04956
SmedASXL_068347	1.15562	1.18019	1.01652
SmedASXL_046251	1.02394	1.01201	1.2313
SmedASXL_025649	2.04145	2.04508	3.06514
SmedASXL_013775	3.04699	2.69374	3.29644
SmedASXL_017525	2.89137	2.71777	1.69389
SmedASXL_045152	2.72378	2.3574	3.5773
SmedASXL_033780	1.13168	1.08409	1.14869
SmedASXL_032294	1	1	1
SmedASXL_040350	1	1	1.01652
SmedASXL_007640	2.56816	2.57362	1.61128
SmedASXL_062515	1.09577	1.06006	1.14869
SmedASXL_017248	352.855	352.23	277.812
SmedASXL_081271	1.07182	1.04805	1
SmedASXL_073821	1.37109	1.30031	1.03304
SmedASXL_080740	1	1	1.24782
SmedASXL_025802	2.52028	2.32136	2.7182
SmedASXL_083305	1	1	1.04956
SmedASXL_006508	3.03502	2.72978	4.60161
SmedASXL_051537	1.11971	1.0961	1.06608
SmedASXL_018644	1.50277	1.52854	3.56078
SmedASXL_055055	1	1	1.01652
SmedASXL_044263	1	1	1.09913
SmedASXL_020662	1	1	1.04956
SmedASXL_059221	1.43095	1.46848	1.36347
SmedASXL_019663	1.2035	1.15616	1.16521
SmedASXL_021196	1	1	1.36347
SmedASXL_079981	1.58656	1.62464	3.41209
SmedASXL_071077	12.1328	12.7121	13.3909
SmedASXL_063136	2.40057	2.59765	1.47911
SmedASXL_071762	5.93193	5.69684	4.65117
SmedASXL_043047	17.4118	16.8083	21.0567
SmedASXL_040565	1.15562	1.08409	1.21477
SmedASXL_003085	420.035	414.25	778.65
SmedASXL_006706	6.24317	5.91306	17.9837
SmedASXL_022155	1.11971	1.0961	1.14869
SmedASXL_020997	1	1	1.01652
SmedASXL_056847	1.34715	1.34836	1.04956
SmedASXL_040275	1.05985	1.03604	1.08261
SmedASXL_081349	1	1	1
SmedASXL_029459	1.10774	1.04805	1
SmedASXL_007261	12.3602	13.2766	2.12344
SmedASXL_033983	2.42451	2.5496	3.67642
SmedASXL_006743	152.836	151.419	93.9975
SmedASXL_012171	1.07182	1.08409	1.34694
SmedASXL_036334	1	1	1.04956
SmedASXL_067371	1.17956	1.14415	1.13217
SmedASXL_049092	1	1	1.03304
SmedASXL_007062	2.48437	2.23727	6.89805
SmedASXL_037112	1.09577	1.04805	1.26434
SmedASXL_066477	1	1	1.01652
SmedASXL_037074	1	1	1.04956
SmedASXL_062942	2.12525	1.973	1.67737
SmedASXL_031001	1.03591	1.0961	1.11565
SmedASXL_020297	1.05985	1.02402	1.09913
SmedASXL_032114	1.22744	1.22824	1.13217
SmedASXL_024014	1.15562	1.07207	1.19825
SmedASXL_065271	1.01197	1	1.14869
SmedASXL_039430	1.21547	1.34836	1.16521
SmedASXL_055286	1.01197	1.02402	1.04956
SmedASXL_033900	1	1	1.09913
SmedASXL_018663	564.856	557.209	942.11
SmedASXL_057857	2.62802	2.52557	1.59476
SmedASXL_011779	16.8013	17.1326	20.6436
SmedASXL_069961	1.09577	1.04805	1.13217
SmedASXL_036454	1	1	1.09913
SmedASXL_037587	1.09577	1.15616	1.11565
SmedASXL_023293	1.01197	1.08409	1.09913
SmedASXL_023331	1	1	1.11565
SmedASXL_076291	34.1589	33.1091	18.5455
SmedASXL_001996	1.10774	1.02402	1.08261
SmedASXL_078913	2.5921	2.57362	2.32169
SmedASXL_047740	1	1	1.06608
SmedASXL_078328	1.08379	1.12012	1.39651
SmedASXL_059400	1	1	1.03304
SmedASXL_073810	1.26336	1.31232	1.46259
SmedASXL_011843	21.6136	21.9015	11.557
SmedASXL_002178	1.13168	1.12012	1.03304
SmedASXL_058002	1	1	1.08261
SmedASXL_005840	44.2621	45.3497	40.8655
SmedASXL_024930	1.05985	1.0961	1.03304
SmedASXL_058267	1	1	1
SmedASXL_012813	21.3263	20.7724	15.836
SmedASXL_013537	9.31964	8.29151	12.0361
SmedASXL_057541	1.2873	1.25226	1.36347
SmedASXL_070626	1.407	1.48049	1.21477
SmedASXL_036344	1	1	1.01652
SmedASXL_014697	102.763	103.081	83.2257
SmedASXL_082339	1.27533	1.16817	1.13217
SmedASXL_002994	175.772	175.732	184.913
SmedASXL_050101	1.11971	1.08409	1.61128
SmedASXL_020958	1.37109	1.37238	1.13217
SmedASXL_046501	1.04788	1.02402	1.01652
SmedASXL_039002	1.19153	1.14415	1.39651
SmedASXL_013967	20.5482	20.7243	39.7751
SmedASXL_027014	1.25138	1.34836	1.2313
SmedASXL_077826	1.80204	1.84087	1.39651
SmedASXL_063665	1.10774	1.13214	1.13217
SmedASXL_062584	1.05985	1.03604	1.01652
SmedASXL_070762	1	1	1.03304
SmedASXL_024903	1	1	1.03304
SmedASXL_058578	1.25138	1.39641	1.19825
SmedASXL_042929	1.07182	1.10811	1.03304
SmedASXL_010257	8.00286	8.17138	16.8273
SmedASXL_016543	1.56262	1.60062	1.51216
SmedASXL_041101	1.02394	1.02402	1.13217
SmedASXL_054373	4.19618	4.00309	3.21383
SmedASXL_051087	1	1	1
SmedASXL_047738	2.90334	2.77783	1.82606
SmedASXL_079889	2.01751	2.08111	1.2313
SmedASXL_000820	1.01197	1	1.26434
SmedASXL_076739	1.19153	1.13214	1.06608
SmedASXL_010313	370.967	367.654	320.75
SmedASXL_051153	1.22744	1.1922	1.33042
SmedASXL_006670	9.96606	9.81708	3.44513
SmedASXL_018741	411.057	411.427	227.753
SmedASXL_028776	1.02394	1.02402	1.08261
SmedASXL_082498	1	1	1.03304
SmedASXL_034692	1.05985	1.03604	1.09913
SmedASXL_073030	1.2873	1.25226	1.67737
SmedASXL_053980	1	1	1
SmedASXL_020313	1.01197	1	1.01652
SmedASXL_005050	16.3704	15.7512	14.9934
SmedASXL_009412	2.85546	2.65771	2.45386
SmedASXL_057351	1	1	1.01652
SmedASXL_075507	2.06539	2.1652	1.89214
SmedASXL_081087	1	1	1.18173
SmedASXL_038499	1	1	1.04956
SmedASXL_082748	1.04788	1.04805	1.06608
SmedASXL_018868	1	1	1.08261
SmedASXL_007576	1	1	1.06608
SmedASXL_082163	2.53225	2.40545	1.26434
SmedASXL_002824	1.8978	1.99703	1.59476
SmedASXL_078142	1.14365	1.24025	1.06608
SmedASXL_069538	1	1	1.13217
SmedASXL_000836	1.02394	1.04805	1.09913
SmedASXL_063147	1.02394	1.04805	1.03304
SmedASXL_035520	1.68233	1.54056	1.19825
SmedASXL_024100	1.10774	1.10811	1.08261
SmedASXL_003480	10.4209	10.5378	13.3248
SmedASXL_019497	40.5273	39.9441	32.8858
SmedASXL_014432	122.275	124.715	130.46
SmedASXL_081249	1	1	1
SmedASXL_039633	1.13168	1.24025	1.14869
SmedASXL_030453	1.16759	1.18019	1.13217
SmedASXL_056185	1	1	1.06608
SmedASXL_043485	1.11971	1.1922	1.01652
SmedASXL_016995	3.88494	4.35145	3.27992
SmedASXL_032184	1	1	1.08261
SmedASXL_063639	1	1	1.06608
SmedASXL_011651	1.11971	1.0961	1.29738
SmedASXL_056826	1	1	1.04956
SmedASXL_070296	1.38306	1.33635	1.09913
SmedASXL_076816	1.02394	1.01201	1.13217
SmedASXL_014761	5.34537	5.82897	7.77367
SmedASXL_036310	1.02394	1.06006	1
SmedASXL_063156	1	1	1.13217
SmedASXL_079191	1	1	1
SmedASXL_005020	4.10041	3.97907	2.51994
SmedASXL_013663	56.2448	55.1998	50.9269
SmedASXL_053933	1	1.07207	1.01652
SmedASXL_079258	1.52671	1.64867	1.14869
SmedASXL_046214	1	1	1.09913
SmedASXL_074197	1.82598	1.69672	1.66085
SmedASXL_056966	1	1	1.04956
SmedASXL_009214	2.28087	2.20124	1.24782
SmedASXL_014253	1.75415	1.84087	2.4043
SmedASXL_026762	1.17956	1.15616	1
SmedASXL_030204	1.4908	1.73275	1.04956
SmedASXL_051300	1.05985	1.12012	1.11565
SmedASXL_020023	1.02394	1.02402	1.11565
SmedASXL_008453	331.751	333.586	319.181
SmedASXL_025718	1	1	1.06608
SmedASXL_045816	1.33518	1.3844	1.11565
SmedASXL_015020	18.1899	18.5501	23.3366
SmedASXL_018588	18.7765	19.8594	12.2344
SmedASXL_059834	1.16759	1.16817	1.18173
SmedASXL_021268	1.16759	1.20421	1.18173
SmedASXL_016499	56.975	55.7284	77.3442
SmedASXL_065122	1.11971	1.16817	1.13217
SmedASXL_024376	2.79561	2.38142	1.19825
SmedASXL_025113	1	1	1.19825
SmedASXL_055342	1.31124	1.27628	1.3139
SmedASXL_010048	20.8474	20.9165	38.6352
SmedASXL_018490	26.4258	26.4182	39.4612
SmedASXL_018512	27.3954	27.4993	5.98938
SmedASXL_050996	1.16759	1.13214	1.11565
SmedASXL_057872	1.11971	1.0961	1.13217
SmedASXL_031526	1.25138	1.30031	1.08261
SmedASXL_067459	1.08379	1.02402	1.14869
SmedASXL_070971	8.63731	8.772	3.27992
SmedASXL_022679	1.03591	1.02402	1.08261
SmedASXL_039059	1	1	1
SmedASXL_011078	210.727	212.874	80.0206
SmedASXL_076376	3.81312	3.79888	4.37031
SmedASXL_023889	1	1	1.13217
SmedASXL_026975	1	1	1.04956
[truncated: 66,316 more rows]

## Sheet: X2vsIrrad_DESeq_FDR0.01
transcript	logFC.CPM1	logFC.DESeq	FDR.DESeq
SmedASXL_000044	2.06355	2.21859	0.0029745
SmedASXL_000275	1.34919	2.93871	0.00147899
SmedASXL_000308	2.90223	2.98446	0.00166641
SmedASXL_000571	1.53559	2.56669	0.00301257
SmedASXL_000577	1.88596	6.67718	7.03705e-06
SmedASXL_000626	4.54252	3.94311	0.000493845
SmedASXL_000676	3.73252	3.57441	0.000460026
SmedASXL_000685	2.9782	2.9003	0.0027416
SmedASXL_000706	2.2551	2.36798	0.00301445
SmedASXL_000739	1.82073	1.75722	0.00402359
SmedASXL_000861	4.05124	4.43177	4.36293e-07
SmedASXL_000863	2.79413	2.81971	0.00012937
SmedASXL_000866	2.08392	1.97746	0.00222083
SmedASXL_000870	1.71733	3.39818	0.00494059
SmedASXL_000875	1.43228	1.56084	0.00907854
SmedASXL_000972	1.54461	2.67541	0.000566491
SmedASXL_001049	2.01945	1.97515	0.00644578
SmedASXL_001080	1.80595	2.61528	0.00150477
SmedASXL_001100	1.91722	1.88155	0.00271201
SmedASXL_001166	1.67259	1.61617	0.0067062
SmedASXL_001215	1.85842	1.84084	0.00595758
SmedASXL_001282	2.97158	3.05572	0.00130482
SmedASXL_001324	2.6866	2.66186	0.000116398
SmedASXL_001335	1.95826	1.96681	0.00714709
SmedASXL_001349	2.95577	3.20309	0.000127046
SmedASXL_001350	2.44286	3.61651	0.000950353
SmedASXL_001353	2.75583	3.78232	0.004492
SmedASXL_001369	1.27645	2.05929	0.00615641
SmedASXL_001413	4.89935	5.29049	2.92852e-09
SmedASXL_001438	4.28743	4.55536	1.31386e-08
SmedASXL_001466	2.03112	1.97339	0.00525384
SmedASXL_001571	3.29255	3.09773	0.00181254
SmedASXL_001712	2.64301	4.22871	1.57404e-06
SmedASXL_001731	3.45199	3.95583	4.09104e-06
SmedASXL_001746	2.48995	4.64093	4.3976e-05
SmedASXL_001806	1.82405	1.81435	0.00684638
SmedASXL_001842	2.72573	2.68187	0.000421341
SmedASXL_001853	1.66988	5.7896	0.000745044
SmedASXL_001878	1.66866	6.24563	5.06973e-07
SmedASXL_001986	4.31083	4.57191	0.00104271
SmedASXL_002004	2.5589	2.47455	0.000473865
SmedASXL_002005	1.51446	5.37416	3.89557e-05
SmedASXL_002012	3.43585	3.25156	0.00268476
SmedASXL_002038	2.15898	2.08161	0.00110422
SmedASXL_002052	3.46212	3.57518	2.12142e-05
SmedASXL_002074	1.68226	2.26211	0.00393235
SmedASXL_002154	4.04198	4.06957	0.000178062
SmedASXL_002156	2.73256	2.69254	0.0016545
SmedASXL_002160	4.09007	4.30886	8.11948e-05
SmedASXL_002240	4.36197	6.09791	7.31677e-09
SmedASXL_002319	3.04692	5.15521	0.00227188
SmedASXL_002411	4.66226	6.61411	2.61971e-14
SmedASXL_002481	2.18064	2.22991	0.00212573
SmedASXL_002542	2.72435	2.86035	5.9451e-06
SmedASXL_002665	1.85522	1.74726	0.00573923
SmedASXL_002675	2.20077	2.10893	0.00193863
SmedASXL_002691	1.58134	3.50219	2.56135e-05
SmedASXL_002725	3.63893	3.55863	5.27984e-06
SmedASXL_002835	1.72108	4.16141	2.38006e-05
SmedASXL_002845	3.06426	3.17876	0.000125894
SmedASXL_002889	6.1543	5.67719	1.03179e-06
SmedASXL_002919	2.78333	2.88284	0.00314173
SmedASXL_003004	2.32862	2.27017	0.00703794
SmedASXL_003059	1.88907	1.79509	0.00485388
SmedASXL_003075	2.794	3.19094	0.000160719
SmedASXL_003291	2.18086	2.04589	0.000674598
SmedASXL_003356	2.76229	2.73292	0.000271693
SmedASXL_003476	2.86349	2.8225	7.67006e-05
SmedASXL_003515	1.95091	1.78097	0.00230868
SmedASXL_003613	1.49475	1.24582	0.00620546
SmedASXL_003658	3.58594	6.04421	3.94097e-12
SmedASXL_003685	1.82332	1.69771	0.00458052
SmedASXL_003706	2.24835	2.19548	0.0017061
SmedASXL_003739	4.00677	6.75762	1.26791e-12
SmedASXL_003772	2.10825	2.04405	0.0074764
SmedASXL_003799	5.51379	13.3379	9.89633e-10
SmedASXL_003833	1.73694	1.64036	0.00946352
SmedASXL_003910	1.95093	3.88385	0.00445282
SmedASXL_004089	1.88944	1.75477	0.00567671
SmedASXL_004186	2.06752	2.13625	0.00854874
SmedASXL_004209	2.40986	2.88465	0.00602401
SmedASXL_004274	3.30256	8.27569	0.00559891
SmedASXL_004275	2.20051	2.14614	0.0092812
SmedASXL_004281	2.53801	2.45479	0.00115175
SmedASXL_004289	2.21913	2.27732	0.00049345
SmedASXL_004290	2.95414	2.89913	0.00031791
SmedASXL_004336	2.63561	2.67575	0.00129297
SmedASXL_004345	2.90859	2.79909	0.00266355
SmedASXL_004386	2.36111	2.36182	0.00110868
SmedASXL_004410	2.19102	2.54827	0.000888944
SmedASXL_004455	2.67126	2.59236	0.00301518
SmedASXL_004456	3.34855	3.7045	0.000138668
SmedASXL_004466	1.97329	1.87152	0.00203604
SmedASXL_004476	2.90092	2.85564	0.000722765
SmedASXL_004521	2.88954	2.99662	0.00301512
SmedASXL_004523	2.56826	4.71949	0.000584995
SmedASXL_004532	2.45258	2.37073	0.000432032
SmedASXL_004560	2.24262	2.33592	0.00402375
SmedASXL_004569	3.29681	3.16298	0.000564639
SmedASXL_004590	1.73317	1.55958	0.00511991
SmedASXL_004592	3.65302	5.82864	4.45158e-06
SmedASXL_004594	4.18689	4.26191	2.46627e-07
SmedASXL_004700	2.15892	2.11682	0.00138043
SmedASXL_004704	6.28487	9.68525	0.00667812
SmedASXL_004706	2.55111	2.65109	0.00132366
SmedASXL_004708	3.39923	3.49511	2.17588e-05
SmedASXL_004713	3.52064	3.4536	1.25386e-05
SmedASXL_004715	1.68048	3.48963	0.000186471
SmedASXL_004717	2.10931	2.18063	0.00661891
SmedASXL_004723	2.62443	2.58139	0.000392619
SmedASXL_004725	3.26901	3.2834	0.000540746
SmedASXL_004736	2.46799	2.4015	0.000948203
SmedASXL_004762	2.20692	2.09753	0.00178633
SmedASXL_004769	2.12667	2.19909	0.00619106
SmedASXL_004773	1.81837	1.72636	0.00620546
SmedASXL_004799	2.16917	2.20544	0.00432188
SmedASXL_004848	2.51898	2.50486	0.00223568
SmedASXL_004946	2.00377	2.13072	0.00722944
SmedASXL_005038	1.59247	1.38849	0.00839608
SmedASXL_005044	4.71792	4.63208	3.50288e-07
SmedASXL_005154	2.79729	2.89072	0.000248835
SmedASXL_005188	2.19521	2.16806	0.00171891
SmedASXL_005211	2.28282	2.24934	0.00462139
SmedASXL_005221	2.00075	2.07128	0.00376001
SmedASXL_005259	2.1268	2.10599	0.00210973
SmedASXL_005279	4.24728	3.94497	8.50188e-05
SmedASXL_005315	1.80612	1.76905	0.00798654
SmedASXL_005334	3.2138	3.12809	0.000284524
SmedASXL_005346	2.89795	2.92907	0.000124652
SmedASXL_005353	2.80024	2.79928	0.000756365
SmedASXL_005385	2.30603	2.58869	0.00954245
SmedASXL_005456	2.10463	2.12315	0.00245552
SmedASXL_005458	1.96972	1.87455	0.00471049
SmedASXL_005502	2.52747	2.86252	0.000247402
SmedASXL_005509	5.14522	5.15818	1.59992e-09
SmedASXL_005559	2.44118	2.66002	0.00333667
SmedASXL_005562	2.75091	8.01105	2.39599e-09
SmedASXL_005595	1.91401	1.8905	0.00919333
SmedASXL_005598	2.88056	3.31837	0.000703502
SmedASXL_005608	1.12456	2.5725	0.00511382
SmedASXL_005625	2.08032	2.01575	0.00428967
SmedASXL_005659	3.61458	5.89208	3.79641e-09
SmedASXL_005704	2.55259	2.42082	0.000239359
SmedASXL_005760	2.10291	1.96722	0.00234512
SmedASXL_005778	4.14617	5.5364	7.08621e-12
SmedASXL_005800	2.69661	2.63792	0.000510383
SmedASXL_005835	2.019	2.19497	0.00574191
SmedASXL_005855	2.9953	3.06531	0.00292068
SmedASXL_005857	3.8804	3.95653	5.30673e-05
SmedASXL_005871	2.05842	2.05075	0.00259365
SmedASXL_005919	3.03708	2.90206	0.00260635
SmedASXL_005932	2.4232	2.4532	0.00699112
SmedASXL_005968	1.64177	2.0093	0.00646284
SmedASXL_005979	1.68254	3.45751	0.00730247
SmedASXL_005987	2.67387	2.60386	0.000824426
SmedASXL_005989	2.05373	2.04215	0.00551938
SmedASXL_006027	3.37787	3.57068	0.000119846
SmedASXL_006042	2.02892	2.01709	0.0034004
SmedASXL_006050	2.21401	2.13373	0.000724571
SmedASXL_006078	2.79393	2.85938	0.00156999
SmedASXL_006092	2.29517	3.38071	0.00141792
SmedASXL_006137	3.32436	3.66333	1.24011e-05
SmedASXL_006165	2.27761	2.23637	0.00949288
SmedASXL_006219	2.15659	2.31322	0.00122089
SmedASXL_006253	2.38005	2.28498	0.000686403
SmedASXL_006268	1.90661	1.85521	0.00339474
SmedASXL_006284	2.4099	2.35831	0.0024083
SmedASXL_006288	2.61629	2.63581	0.000367786
SmedASXL_006308	2.51161	2.47645	0.00216265
SmedASXL_006316	2.36959	2.31275	0.00251261
SmedASXL_006325	4.81865	4.01439	0.000973078
SmedASXL_006341	2.1395	2.18153	0.00510718
SmedASXL_006346	2.90666	2.85264	0.000442355
SmedASXL_006347	1.54616	1.13178	0.00434627
SmedASXL_006355	1.79222	1.63833	0.00332816
SmedASXL_006362	1.66859	1.52651	0.00850364
SmedASXL_006369	3.35306	3.13505	0.00142202
SmedASXL_006373	2.22692	2.18602	0.00178534
SmedASXL_006380	1.74583	1.41068	0.00249238
SmedASXL_006385	3.83859	3.8181	8.07113e-06
SmedASXL_006388	1.73232	1.68281	0.0092465
SmedASXL_006437	4.1353	3.35626	0.00392037
SmedASXL_006447	2.26722	2.27173	0.00210629
SmedASXL_006457	3.35956	4.08	1.25836e-05
SmedASXL_006466	2.22806	2.15884	0.0095317
SmedASXL_006490	3.28768	3.0878	0.00684791
SmedASXL_006501	2.1935	2.52053	0.00247771
SmedASXL_006503	3.11775	2.99054	0.000850659
SmedASXL_006531	3.02861	3.09097	0.0029197
SmedASXL_006543	3.1081	3.07303	0.000593754
SmedASXL_006546	2.12187	2.01538	0.00239772
SmedASXL_006575	2.5453	2.62657	0.000215133
SmedASXL_006581	2.80575	2.74253	0.00312908
SmedASXL_006583	3.65666	3.78129	0.00223107
SmedASXL_006584	4.81343	5.0662	1.69378e-07
SmedASXL_006594	2.0668	2.08863	0.00650441
SmedASXL_006609	1.91218	1.94752	0.00588127
SmedASXL_006619	3.66087	5.31413	3.06725e-10
SmedASXL_006623	1.39128	1.54144	0.00854114
SmedASXL_006645	3.19114	3.20777	0.0019533
SmedASXL_006662	2.59842	2.66093	0.00031394
SmedASXL_006712	2.41774	2.35499	0.00167867
SmedASXL_006775	2.45228	2.5755	0.00324462
SmedASXL_006810	2.76269	3.0823	0.000371022
SmedASXL_006820	2.33387	2.47235	0.00180431
SmedASXL_006835	1.92471	1.91504	0.00557736
SmedASXL_006883	2.90584	4.86663	4.38642e-07
SmedASXL_006885	1.87644	1.82424	0.00911511
SmedASXL_006890	1.97375	1.92594	0.00547988
SmedASXL_006919	3.90903	3.61961	0.000229505
SmedASXL_006930	2.34141	2.6089	0.00114917
SmedASXL_006932	2.49526	2.47503	0.00163538
SmedASXL_006949	3.1167	3.0966	3.18445e-05
SmedASXL_006967	2.89288	4.03737	7.90415e-05
SmedASXL_006972	3.45344	3.43742	5.67651e-06
SmedASXL_006987	2.32073	2.54311	0.000402785
SmedASXL_006995	2.21012	2.14122	0.00473277
SmedASXL_007007	4.15091	4.30542	3.18857e-07
SmedASXL_007031	2.05351	2.14113	0.00509248
SmedASXL_007040	4.88695	5.65935	6.47392e-08
SmedASXL_007049	2.6887	2.69545	0.000107841
SmedASXL_007053	2.62026	2.69625	0.000925458
SmedASXL_007055	1.76734	1.3997	0.00157632
SmedASXL_007071	2.27792	2.31577	0.00534383
SmedASXL_007107	2.93968	2.98963	0.000107271
SmedASXL_007125	1.82369	1.86754	0.00402359
SmedASXL_007131	1.67488	1.52451	0.00461089
SmedASXL_007153	2.02278	2.01789	0.00374778
SmedASXL_007154	2.16866	3.59977	0.00197028
SmedASXL_007236	2.02268	6.64265	0.000146047
SmedASXL_007241	2.02943	2.07498	0.00223794
SmedASXL_007254	3.43907	3.05535	0.00565339
SmedASXL_007269	1.30588	2.30588	0.00858923
SmedASXL_007355	2.14673	3.535	0.00529161
SmedASXL_007365	1.02625	2.6418	0.00556093
SmedASXL_007375	1.6552	2.71149	0.00362172
SmedASXL_007386	1.25019	5.39645	8.27968e-05
SmedASXL_007417	1.10557	4.16244	0.000823602
SmedASXL_007418	2.10383	3.91564	4.04117e-06
SmedASXL_007430	2.08877	2.70194	0.00141005
SmedASXL_007469	2.42384	8.94337	2.50103e-09
SmedASXL_007546	1.68312	2.89372	0.00837702
SmedASXL_007569	2.39533	2.88398	0.00089405
SmedASXL_007632	1.89365	3.76549	0.000720954
SmedASXL_007637	3.30981	2.92257	0.0072374
SmedASXL_007684	1.99583	2.05551	0.00198986
SmedASXL_007712	1.48466	3.59165	0.00580481
SmedASXL_007714	1.90108	1.9787	0.00838847
SmedASXL_007735	2.01682	2.03776	0.00727855
SmedASXL_007763	1.33834	5.56028	1.60116e-05
SmedASXL_007767	2.10707	1.96969	0.00176675
SmedASXL_007769	2.45868	2.56649	0.00119013
SmedASXL_007825	1.44848	4.08587	0.00438274
SmedASXL_007886	2.0203	1.94877	0.00699607
SmedASXL_007921	2.32965	2.3086	0.000882475
SmedASXL_007923	1.90662	1.86186	0.00861837
SmedASXL_007925	2.11949	2.00369	0.00271603
SmedASXL_007932	3.90682	3.94958	0.000609789
SmedASXL_007939	1.82422	1.78628	0.00898174
SmedASXL_007955	1.84444	1.8139	0.00706442
SmedASXL_007972	2.40099	2.33465	0.00247431
SmedASXL_008003	3.82834	7.03409	0.00218667
SmedASXL_008039	1.76861	1.69577	0.00632772
SmedASXL_008042	5.99839	7.46212	0.0084108
SmedASXL_008047	1.85352	1.77842	0.00708016
SmedASXL_008101	1.82132	4.01389	0.000763048
SmedASXL_008106	7.55898	7.92629	0.00442599
SmedASXL_008145	2.74366	2.77933	0.000289714
SmedASXL_008146	1.7356	1.6896	0.00811153
SmedASXL_008153	1.48532	2.93118	0.0022631
SmedASXL_008156	2.01273	3.02923	0.00199017
SmedASXL_008182	2.84232	2.75898	0.000211691
SmedASXL_008192	2.0148	1.99143	0.00855981
SmedASXL_008194	1.71769	1.80196	0.0052392
SmedASXL_008290	2.37486	2.32889	0.00198151
SmedASXL_008305	2.94599	2.85353	0.00115101
SmedASXL_008315	2.27993	2.34182	0.00332427
SmedASXL_008329	2.25144	2.17587	0.00184014
SmedASXL_008351	2.059	1.97629	0.0057277
SmedASXL_008379	1.66771	1.52992	0.00554586
SmedASXL_008447	2.51167	2.44669	0.00484886
SmedASXL_008449	2.83173	2.7686	0.000134928
SmedASXL_008452	2.18195	2.111	0.00480915
SmedASXL_008453	2.58165	2.50875	0.000722195
SmedASXL_008454	5.80029	6.0539	5.44496e-11
SmedASXL_008462	1.69669	1.66452	0.00893976
SmedASXL_008469	2.00794	1.97581	0.00819552
SmedASXL_008477	2.39352	2.32233	0.00223276
SmedASXL_008523	1.90496	6.38848	1.61541e-07
SmedASXL_008549	1.90867	1.5944	0.00154045
SmedASXL_008578	2.52584	2.51308	0.000208612
SmedASXL_008591	2.35008	2.37309	0.005819
SmedASXL_008636	3.21601	3.50286	3.51947e-05
SmedASXL_008653	7.825	8.1538	1.71877e-17
SmedASXL_008655	2.21494	2.25434	0.00332232
SmedASXL_008659	2.54615	2.48156	0.00148235
SmedASXL_008663	3.22588	3.59423	9.7098e-05
SmedASXL_008667	1.82348	1.71201	0.001443
SmedASXL_008680	2.46675	2.48041	0.00227313
SmedASXL_008682	2.74284	2.68406	0.00121585
SmedASXL_008714	2.35808	2.26955	0.00143098
SmedASXL_008740	2.55578	2.56038	0.00535373
SmedASXL_008745	1.68553	3.48588	0.000724571
SmedASXL_008748	3.19585	3.23495	0.000861676
SmedASXL_008803	1.56581	2.09372	0.00927516
SmedASXL_008812	2.16871	2.14649	0.00680944
SmedASXL_008863	2.31039	3.21897	0.00323056
SmedASXL_008903	2.20315	2.84476	0.00221327
SmedASXL_008905	2.44198	2.49828	0.00594246
SmedASXL_008923	2.19372	2.46734	0.00139177
SmedASXL_008924	1.2519	3.4393	0.00131265
SmedASXL_008929	1.27423	1.25587	0.00818961
SmedASXL_008937	2.62087	2.70113	0.00560265
SmedASXL_008948	2.00829	2.0167	0.00460709
SmedASXL_008981	1.9945	2.18094	0.00278049
SmedASXL_009004	1.66445	6.92964	1.51432e-05
SmedASXL_009067	2.03961	5.2196	1.01026e-06
SmedASXL_009091	2.09357	2.12071	0.00626716
SmedASXL_009135	2.49207	2.50713	0.00174354
SmedASXL_009136	1.47904	1.49842	0.00724841
SmedASXL_009154	2.71422	2.82545	0.00253702
SmedASXL_009155	2.67627	2.77345	0.00143397
SmedASXL_009158	1.94762	1.95577	0.00530517
SmedASXL_009167	2.62842	2.56857	0.00227145
SmedASXL_009176	2.05281	2.00109	0.00610802
SmedASXL_009205	1.83949	2.6572	0.00177954
SmedASXL_009209	1.73519	1.94783	0.00812456
SmedASXL_009215	1.46432	2.49747	0.00178281
SmedASXL_009226	2.60543	2.61315	0.00138642
SmedASXL_009234	3.62805	3.68445	0.000790051
SmedASXL_009248	2.78537	2.80731	0.00148537
SmedASXL_009281	2.47725	4.1675	1.80158e-05
SmedASXL_009287	1.2458	2.6453	0.00802625
SmedASXL_009345	4.29627	6.15625	2.18648e-10
SmedASXL_009351	2.19257	2.14586	0.00338663
SmedASXL_009366	1.31983	3.19198	0.000494297
SmedASXL_009384	2.05054	2.01307	0.00951932
SmedASXL_009393	3.64838	3.33572	0.00124707
SmedASXL_009406	2.79994	3.47605	0.000353421
SmedASXL_009407	1.91391	2.17212	0.00974755
SmedASXL_009437	1.18644	1.80707	0.0097338
SmedASXL_009460	1.79122	2.11999	0.00447012
SmedASXL_009461	3.04071	3.10314	0.000844107
SmedASXL_009464	4.59307	4.61879	5.59834e-09
SmedASXL_009478	1.99932	1.89498	0.00359616
SmedASXL_009495	2.58863	2.5279	0.00089547
SmedASXL_009501	1.82508	1.75678	0.00441115
SmedASXL_009507	2.97648	3.00057	0.000103823
SmedASXL_009517	1.49874	1.7242	0.00685452
SmedASXL_009548	2.45744	2.54421	0.0046146
SmedASXL_009566	2.74774	2.79238	0.00157908
SmedASXL_009567	1.77077	2.09616	0.00705921
SmedASXL_009585	1.75722	1.75847	0.00962051
SmedASXL_009633	3.00313	3.09274	0.000247069
SmedASXL_009644	2.30885	6.0429	4.47237e-05
SmedASXL_009658	2.31688	2.24197	0.00491451
SmedASXL_009659	1.86712	1.77209	0.0057114
SmedASXL_009660	2.01639	1.93756	0.00658354
SmedASXL_009665	2.24041	2.74146	9.89519e-05
SmedASXL_009680	1.45541	1.82035	0.00949295
SmedASXL_009728	2.48384	2.63972	0.00321257
SmedASXL_009747	2.92841	5.59977	4.7904e-08
SmedASXL_009773	2.31019	2.49479	0.00527985
SmedASXL_009803	2.21915	2.17329	0.00115163
SmedASXL_009869	1.73638	2.47432	0.00687407
SmedASXL_009872	3.98758	3.74707	0.000162513
SmedASXL_009893	2.43535	2.28029	0.000232614
SmedASXL_009917	4.46878	4.52877	4.92237e-06
SmedASXL_009929	2.05622	2.23818	0.00668918
SmedASXL_009959	2.38506	2.36351	0.00345695
SmedASXL_009973	2.42151	2.67221	0.00503701
SmedASXL_009986	2.26958	2.28245	0.00225994
SmedASXL_009993	3.32815	3.28561	2.7081e-06
SmedASXL_009995	2.03654	1.99396	0.00496759
SmedASXL_010016	3.41715	3.39904	0.000158919
SmedASXL_010019	1.48712	4.03075	3.50418e-05
SmedASXL_010031	1.92956	2.10248	0.00590957
SmedASXL_010034	2.09421	2.1368	0.00497925
SmedASXL_010042	2.34796	2.60717	0.000293984
SmedASXL_010046	2.50388	2.71419	0.00316549
SmedASXL_010058	1.77595	2.68853	0.0098818
SmedASXL_010065	2.88655	3.13953	3.76344e-05
SmedASXL_010073	3.63725	3.63463	4.69476e-05
SmedASXL_010074	3.75521	3.15435	0.00790858
SmedASXL_010098	1.74214	1.74275	0.00918853
SmedASXL_010123	2.04377	1.99462	0.00348782
SmedASXL_010148	3.97649	3.76961	0.000198323
SmedASXL_010172	1.68422	2.11139	0.00686888
SmedASXL_010211	2.80939	2.69177	0.00697861
SmedASXL_010248	3.18258	3.43562	0.00499449
SmedASXL_010258	1.98449	2.0349	0.00631502
SmedASXL_010266	2.66378	2.75689	0.000195941
SmedASXL_010271	1.77546	1.74907	0.00867242
SmedASXL_010277	2.95341	5.55262	5.43627e-09
SmedASXL_010278	1.40791	5.36463	4.90528e-05
SmedASXL_010280	2.38837	2.36473	0.00408881
SmedASXL_010281	2.23903	2.41668	0.00359616
SmedASXL_010283	2.18001	2.49358	0.00568044
SmedASXL_010286	2.22696	6.48131	4.63042e-05
SmedASXL_010308	3.85761	3.79007	2.1358e-05
SmedASXL_010320	2.02551	2.14797	0.00876751
SmedASXL_010326	2.13839	5.70844	1.26282e-07
SmedASXL_010334	2.98046	2.94512	0.000312711
SmedASXL_010347	2.61962	2.66435	0.00435181
SmedASXL_010355	2.04582	2.05464	0.0081742
SmedASXL_010370	2.42996	2.37477	0.00129963
SmedASXL_010372	1.68418	2.54431	0.00715989
SmedASXL_010375	2.95705	3.41739	0.001264
SmedASXL_010385	2.51756	2.46014	0.00446361
SmedASXL_010390	1.63215	1.52841	0.00923552
SmedASXL_010395	2.88498	3.31772	0.00762791
SmedASXL_010399	2.58011	2.56613	0.000548223
SmedASXL_010401	3.10906	2.94675	0.00139472
SmedASXL_010420	3.48731	3.97619	8.40875e-08
SmedASXL_010436	2.36028	2.99534	0.000215708
SmedASXL_010437	1.75553	3.58648	0.00101605
SmedASXL_010439	1.46396	1.78074	0.00572711
SmedASXL_010449	2.65479	3.63783	0.00453899
SmedASXL_010452	2.54971	3.60024	0.000726779
SmedASXL_010455	2.30742	3.30773	0.00149125
SmedASXL_010507	2.12964	2.94193	7.84335e-05
SmedASXL_010511	1.84974	2.66724	0.000120426
SmedASXL_010535	9.47329	10.1426	0.00183893
SmedASXL_010536	8.0661	8.50459	0.00195066
SmedASXL_010548	1.99113	1.8979	0.00304312
SmedASXL_010575	2.78045	2.98714	0.00723495
SmedASXL_010599	2.15816	2.08089	0.00198986
SmedASXL_010639	2.13344	2.10106	0.00234877
SmedASXL_010730	1.95639	2.21765	0.00760271
SmedASXL_010746	1.70178	2.18521	0.00237469
SmedASXL_010748	1.90276	1.82863	0.00954028
SmedASXL_010749	3.47341	3.49805	0.000391174
SmedASXL_010755	2.19449	1.9292	0.000487386
SmedASXL_010766	2.86543	2.81333	0.000249596
SmedASXL_010781	2.59306	2.77065	0.00397533
SmedASXL_010784	2.30583	2.48729	0.000194815
SmedASXL_010805	2.97032	4.32166	1.10915e-07
SmedASXL_010829	1.886	3.52589	0.00108486
SmedASXL_010839	1.9038	1.8672	0.00733401
SmedASXL_010846	4.15428	3.77738	0.000180437
SmedASXL_010850	2.68476	2.898	0.00105646
SmedASXL_010869	1.91825	1.80463	0.00410323
SmedASXL_010939	2.8192	2.81426	0.00233149
SmedASXL_010948	2.32574	3.47378	3.77887e-05
SmedASXL_010955	3.76656	3.3142	0.00166095
SmedASXL_010970	3.25145	3.36762	4.54937e-05
SmedASXL_010977	4.66137	4.66591	1.6759e-08
SmedASXL_011002	2.44893	3.38288	0.000173239
SmedASXL_011003	1.94939	3.7766	0.00115139
SmedASXL_011020	2.47828	2.89884	0.00105241
SmedASXL_011021	2.00366	2.52402	0.00126332
SmedASXL_011055	2.34757	2.33183	0.00347464
SmedASXL_011078	4.46424	4.72146	0.000438107
SmedASXL_011079	1.69503	2.72478	0.00171446
SmedASXL_011081	2.23129	2.18656	0.00230336
SmedASXL_011090	4.03922	3.81417	0.00029037
SmedASXL_011109	2.77929	2.89302	0.000120947
SmedASXL_011123	1.68327	1.65465	0.0079467
SmedASXL_011125	2.38321	2.60962	0.00307363
SmedASXL_011138	2.82439	2.84537	0.00091539
SmedASXL_011141	2.1059	2.66768	0.00148834
SmedASXL_011152	2.69647	2.59605	0.00503082
SmedASXL_011167	2.17801	2.18426	0.00344736
SmedASXL_011179	1.88843	1.77758	0.00256126
SmedASXL_011180	1.72882	1.7156	0.00636195
SmedASXL_011182	2.92394	2.69836	0.00881026
SmedASXL_011194	2.05795	2.35752	0.00574964
SmedASXL_011213	1.66717	1.66813	0.00372988
SmedASXL_011229	2.03097	1.9539	0.00412612
SmedASXL_011230	2.55946	3.87893	0.000798051
SmedASXL_011251	3.48448	3.57224	0.00218225
SmedASXL_011257	3.59644	3.41295	0.00454257
SmedASXL_011267	1.68689	4.40772	7.58608e-05
SmedASXL_011281	2.45459	2.4634	0.00380363
SmedASXL_011340	1.67459	1.47886	0.00480915
SmedASXL_011370	1.89101	1.91863	0.00601943
SmedASXL_011377	2.2694	2.36194	0.00205226
SmedASXL_011383	2.83128	2.7106	0.00601204
SmedASXL_011384	6.30118	6.22152	1.73872e-05
SmedASXL_011397	1.50741	1.74025	0.00606563
SmedASXL_011414	1.77374	3.16597	0.000835871
SmedASXL_011456	1.80072	1.70425	0.00758207
SmedASXL_011471	2.27709	2.1045	0.000564186
SmedASXL_011477	1.02044	1.65014	0.0072956
SmedASXL_011484	9.00297	10.0949	0.000309587
SmedASXL_011498	1.61119	1.58515	0.00912403
SmedASXL_011508	2.02571	2.28453	0.00273643
SmedASXL_011514	2.21364	2.36163	0.00410583
SmedASXL_011537	3.81661	6.13842	1.0964e-10
SmedASXL_011544	1.60885	1.52156	0.00872223
SmedASXL_011550	2.34145	2.88661	0.000123145
SmedASXL_011565	3.06846	3.04915	0.000259327
SmedASXL_011596	2.91349	2.84415	0.00211353
SmedASXL_011612	3.43588	3.03519	0.00658613
SmedASXL_011631	2.03062	2.06822	0.00557577
SmedASXL_011636	1.93261	2.03374	0.00545218
SmedASXL_011642	2.43313	2.52816	0.000315379
SmedASXL_011678	1.31999	3.30799	0.00404789
SmedASXL_011680	2.31649	3.17237	0.00186947
SmedASXL_011708	2.39757	2.3706	0.00297015
SmedASXL_011714	1.13137	2.53501	0.00479768
SmedASXL_011720	3.12479	3.12769	3.24964e-05
SmedASXL_011754	1.68368	2.50588	0.000899599
SmedASXL_011760	3.77629	3.71482	0.000257083
SmedASXL_011771	1.64034	1.63879	0.00479236
SmedASXL_011774	2.15423	2.10597	0.00216197
SmedASXL_011790	2.15092	2.1972	0.00180166
SmedASXL_011791	3.10095	3.41026	0.00109164
SmedASXL_011798	2.26809	2.22554	0.00499449
SmedASXL_011808	2.24137	2.24365	0.00169328
SmedASXL_011816	4.80125	4.0253	0.00014487
SmedASXL_011819	2.37495	2.36318	0.00600594
SmedASXL_011834	1.99486	2.12334	0.00434506
SmedASXL_011852	2.27308	2.45356	0.00903305
SmedASXL_011859	2.34518	2.28772	0.00230868
SmedASXL_011892	3.47454	3.34896	0.000225186
SmedASXL_011907	3.05158	3.14791	0.000171109
SmedASXL_011928	2.65064	2.72984	0.00164101
SmedASXL_011939	1.56476	1.66499	0.00738064
SmedASXL_011941	2.89342	3.0166	8.94086e-05
SmedASXL_011946	3.55017	4.99466	2.01861e-10
SmedASXL_011952	2.01537	5.27864	1.13141e-06
SmedASXL_011976	2.00414	2.17082	0.00234396
SmedASXL_011981	3.96158	3.79352	7.96741e-05
SmedASXL_011996	2.34261	2.32402	0.00646077
SmedASXL_011997	3.62919	3.30299	0.00284253
SmedASXL_012008	1.86111	3.20478	0.00236262
SmedASXL_012058	3.56198	3.64648	0.00090122
SmedASXL_012073	8.48499	9.16746	0.000674933
SmedASXL_012088	2.80838	2.7576	0.00018826
SmedASXL_012101	2.86266	2.77386	0.00261084
SmedASXL_012102	2.40052	2.50705	0.000847298
SmedASXL_012104	1.86958	1.06582	0.00194823
SmedASXL_012110	1.45591	2.65061	0.00215631
SmedASXL_012137	2.18058	2.07803	0.00167505
SmedASXL_012139	4.05615	5.00704	2.19427e-08
SmedASXL_012148	3.51986	6.24232	0.00432738
SmedASXL_012156	1.92426	3.67969	0.00563752
SmedASXL_012158	2.25873	9.70607	3.49517e-09
SmedASXL_012211	3.05282	4.16975	6.86295e-06
SmedASXL_012213	2.19482	2.14426	0.000947865
SmedASXL_012215	1.73314	1.68685	0.00556778
SmedASXL_012220	3.19052	3.38	0.00844024
SmedASXL_012230	2.99544	3.00187	0.000113382
SmedASXL_012235	3.99621	3.79061	0.000320938
SmedASXL_012250	1.14675	3.00236	0.000930049
SmedASXL_012252	2.19403	2.06219	0.000553095
SmedASXL_012259	2.26794	2.3318	0.00635044
SmedASXL_012261	1.73565	1.5811	0.00331811
SmedASXL_012281	2.52397	2.7931	0.0078277
SmedASXL_012290	4.28406	5.59069	1.93956e-06
SmedASXL_012291	2.14228	2.07343	0.00232915
SmedASXL_012292	2.55065	2.56098	0.00367994
SmedASXL_012299	2.80743	2.69996	0.00280752
SmedASXL_012304	2.33948	2.23548	0.00126078
SmedASXL_012323	2.50859	2.61434	5.99434e-05
SmedASXL_012336	1.56079	1.45617	0.00978334
SmedASXL_012345	2.68172	6.08524	8.50821e-09
SmedASXL_012383	2.33852	2.32422	0.00216839
SmedASXL_012385	2.19442	2.27814	0.00646358
SmedASXL_012406	2.40172	2.48	0.00646077
SmedASXL_012448	2.82181	2.77625	0.000322438
SmedASXL_012461	3.11495	3.05781	0.000225947
SmedASXL_012468	3.08231	2.89872	0.00294858
SmedASXL_012484	3.92457	4.27105	9.69138e-06
SmedASXL_012490	1.85244	1.85033	0.00633393
SmedASXL_012498	2.8393	2.79692	0.00341007
SmedASXL_012499	3.1961	3.45955	0.000520031
SmedASXL_012511	2.07514	2.03345	0.00635875
SmedASXL_012519	2.04736	1.96139	0.004281
SmedASXL_012522	1.36206	4.20048	7.12623e-05
SmedASXL_012523	3.47203	3.77536	0.0022151
SmedASXL_012524	1.38644	3.92455	0.000616982
SmedASXL_012544	2.49639	2.47586	0.00322487
SmedASXL_012557	2.41215	2.53411	0.00127684
SmedASXL_012570	2.98501	2.98292	0.000570845
SmedASXL_012588	2.30041	2.23521	0.00613047
SmedASXL_012592	2.73586	2.65041	0.00605517
SmedASXL_012596	2.26034	2.24231	0.00820881
SmedASXL_012601	3.46062	3.33014	0.00032186
SmedASXL_012618	1.86559	1.89822	0.00857984
SmedASXL_012648	3.08979	2.94738	0.00225378
SmedASXL_012654	2.08217	2.32241	0.00333315
SmedASXL_012658	1.17844	2.61494	0.00635455
SmedASXL_012679	2.88301	2.88075	0.000149798
SmedASXL_012682	2.6444	2.70188	0.000167746
SmedASXL_012683	4.94769	5.12335	3.16362e-10
SmedASXL_012691	2.55793	2.57909	0.00578696
SmedASXL_012714	2.56022	2.5333	0.00261749
SmedASXL_012715	2.01483	2.20167	0.00662351
SmedASXL_012753	1.97944	2.00519	0.0047553
SmedASXL_012759	2.56102	2.52849	0.00114406
SmedASXL_012768	3.3854	3.65107	5.01054e-06
SmedASXL_012769	3.99093	4.28945	7.23503e-06
SmedASXL_012808	3.10761	3.02351	0.000288344
SmedASXL_012828	1.95029	1.93843	0.00440983
SmedASXL_012837	5.06157	4.27568	0.00954028
SmedASXL_012856	2.36575	2.46198	0.0034004
SmedASXL_012871	2.747	3.19717	0.00113283
SmedASXL_012878	1.89783	1.85361	0.00994728
SmedASXL_012886	1.36316	3.88573	5.22728e-05
SmedASXL_012889	2.0492	2.01363	0.00886853
SmedASXL_012893	2.04188	3.83854	3.75556e-05
SmedASXL_012910	4.43795	6.44124	5.09334e-12
SmedASXL_012963	2.15647	2.42085	0.00823968
SmedASXL_012973	2.45844	3.82559	3.65519e-07
SmedASXL_012975	3.00308	2.94171	0.000922027
SmedASXL_012986	3.37652	5.14568	2.97225e-07
SmedASXL_013017	2.16179	2.10157	0.00911511
SmedASXL_013025	3.04196	3.1998	0.000215133
SmedASXL_013032	2.02373	1.95373	0.00390041
SmedASXL_013036	2.59101	2.54953	0.00232262
SmedASXL_013039	1.91083	3.12234	9.07103e-05
SmedASXL_013048	1.8939	2.96671	0.00074724
SmedASXL_013065	1.69513	2.72245	0.000902875
SmedASXL_013084	5.60576	8.28289	0.000824077
SmedASXL_013090	3.33351	3.34547	3.19302e-05
SmedASXL_013102	2.25757	2.22281	0.00194644
SmedASXL_013109	2.97767	4.92004	4.9806e-06
SmedASXL_013111	1.08739	4.02976	0.00234912
SmedASXL_013112	3.51922	3.50207	0.000238837
SmedASXL_013131	2.28647	2.22522	0.0017541
SmedASXL_013137	2.01572	1.99956	0.00704984
SmedASXL_013155	2.91209	2.9389	0.000134285
SmedASXL_013163	2.50789	2.46038	0.00279037
SmedASXL_013189	2.52072	9.02158	1.14912e-09
SmedASXL_013190	1.05091	3.26168	0.00108314
SmedASXL_013233	2.62658	2.87489	0.000666967
SmedASXL_013236	3.00432	3.18157	0.000267144
SmedASXL_013279	4.01036	6.1182	1.01556e-10
SmedASXL_013281	2.59832	2.58121	0.0018739
SmedASXL_013292	2.42983	2.4959	0.00210973
SmedASXL_013318	1.49512	3.08491	0.00944345
SmedASXL_013325	1.28181	3.53887	0.000425645
SmedASXL_013351	3.47075	3.49633	0.000162669
SmedASXL_013352	2.16128	4.77547	1.06489e-05
SmedASXL_013378	2.72222	2.70845	0.000884648
SmedASXL_013386	1.65848	1.58361	0.00996264
SmedASXL_013412	1.8799	5.11221	6.1339e-06
SmedASXL_013430	2.21646	2.60936	0.00131262
SmedASXL_013462	1.88286	1.7639	0.00454621
SmedASXL_013482	2.20865	2.17896	0.00814792
SmedASXL_013486	3.90241	3.85929	1.69295e-06
SmedASXL_013506	2.09015	2.14902	0.00173053
SmedASXL_013512	2.83987	2.71117	0.00295212
SmedASXL_013522	2.93767	2.94861	0.00186873
SmedASXL_013532	2.01582	1.98768	0.00706246
SmedASXL_013538	2.35731	2.41882	0.000682239
SmedASXL_013552	5.2665	5.9805	3.79087e-11
SmedASXL_013553	2.52653	2.56686	0.00200239
SmedASXL_013555	3.63994	3.58932	0.00317201
SmedASXL_013573	2.09616	2.25195	0.0019151
SmedASXL_013590	2.35525	2.33163	0.00556137
SmedASXL_013592	2.11394	2.03472	0.000963815
SmedASXL_013606	2.53516	2.47495	0.00492331
SmedASXL_013626	2.15268	2.11151	0.00485109
SmedASXL_013627	4.23435	6.80691	3.62257e-12
SmedASXL_013660	2.30293	2.21409	0.000700364
SmedASXL_013663	1.95776	1.85859	0.00228258
SmedASXL_013664	8.69621	9.49239	2.8725e-05
SmedASXL_013688	3.08249	4.27102	5.09533e-08
SmedASXL_013689	3.20755	4.67293	3.28974e-08
SmedASXL_013698	4.21913	4.15285	8.53527e-06
SmedASXL_013700	1.43792	1.84968	0.00940655
SmedASXL_013715	2.77422	2.80301	0.00644578
SmedASXL_013721	2.03608	1.99758	0.00663196
SmedASXL_013731	2.23624	2.2845	0.0065659
SmedASXL_013763	2.6451	2.73106	0.000678932
SmedASXL_013780	2.03644	2.03471	0.00427507
SmedASXL_013802	4.09434	3.91307	0.00495297
SmedASXL_013830	5.26945	5.51111	1.94249e-08
SmedASXL_013832	2.25111	3.35864	3.54507e-06
SmedASXL_013857	4.75695	5.25272	5.50708e-12
SmedASXL_013859	2.55297	2.74584	0.00210975
SmedASXL_013877	3.12412	2.97103	0.00910261
SmedASXL_013879	3.85714	3.57204	0.000482182
SmedASXL_013888	1.70394	2.0084	0.00366361
SmedASXL_013891	2.32003	2.25756	0.00731391
SmedASXL_013894	2.38477	4.13147	5.90237e-06
SmedASXL_013908	2.77415	2.80773	0.00631655
SmedASXL_013918	1.79398	1.93172	0.00461396
SmedASXL_013925	2.8762	3.06551	0.00287443
SmedASXL_013936	1.99242	4.23215	5.69543e-05
SmedASXL_013942	1.94421	1.85816	0.00913935
SmedASXL_013952	2.45007	2.64921	0.000991543
SmedASXL_013955	2.15795	2.2085	0.00415504
SmedASXL_013969	2.49535	2.48908	0.0030152
SmedASXL_013986	4.3367	4.66369	1.03895e-07
SmedASXL_013994	2.60115	2.66306	0.00443641
SmedASXL_014003	2.40985	2.39375	0.00317282
SmedASXL_014034	2.04952	2.11716	0.00419495
SmedASXL_014060	2.05945	2.566	0.000589147
SmedASXL_014065	3.01075	3.20271	9.44606e-05
SmedASXL_014068	9.53749	11.2427	4.25697e-08
SmedASXL_014074	1.92767	1.89426	0.00843274
SmedASXL_014100	2.35213	2.60963	0.00135079
SmedASXL_014106	1.92788	1.87289	0.00547317
SmedASXL_014108	2.65262	2.78931	0.00315157
SmedASXL_014109	2.47955	2.46764	0.00246384
SmedASXL_014117	2.86367	3.01988	0.00218442
SmedASXL_014122	2.38139	2.32516	0.000799634
SmedASXL_014129	3.25123	3.25314	4.21327e-05
SmedASXL_014161	3.39088	3.32034	7.62832e-06
SmedASXL_014162	3.09881	2.98443	1.96553e-05
SmedASXL_014166	2.6682	2.80588	0.000113437
SmedASXL_014184	2.70034	2.773	0.000205957
SmedASXL_014188	1.89304	3.18654	5.72154e-05
SmedASXL_014193	2.63255	3.76787	7.54448e-06
SmedASXL_014198	3.64808	5.16736	5.40068e-09
SmedASXL_014210	2.74395	2.99748	9.65606e-05
SmedASXL_014211	2.68411	2.68057	0.00179741
SmedASXL_014235	2.81232	2.86875	8.02051e-05
SmedASXL_014258	1.91842	3.05793	0.000410313
SmedASXL_014263	2.45146	2.73703	0.00118314
SmedASXL_014274	2.0446	2.6573	0.00219974
SmedASXL_014288	2.56266	2.49182	0.00806909
SmedASXL_014347	1.58727	1.50871	0.00775837
SmedASXL_014358	2.86549	2.86647	0.00171535
SmedASXL_014362	3.44326	3.43465	4.63042e-05
SmedASXL_014371	2.96177	2.955	8.03098e-05
SmedASXL_014372	2.50511	2.56517	0.000486268
SmedASXL_014375	1.5906	1.83433	0.00542483
SmedASXL_014378	3.0162	3.0047	0.000444117
SmedASXL_014382	2.07902	2.22423	0.0021711
SmedASXL_014397	2.7775	3.95417	0.00581193
SmedASXL_014413	1.96467	2.10291	0.00821865
SmedASXL_014426	2.54801	2.68447	0.000247418
SmedASXL_014435	3.55107	5.4715	6.37162e-10
SmedASXL_014449	2.00945	2.80283	6.95249e-05
SmedASXL_014452	1.60195	1.48116	0.00548812
SmedASXL_014453	1.96617	2.02084	0.00375558
SmedASXL_014457	2.48993	2.6514	0.000791669
SmedASXL_014478	1.7238	1.97173	0.00587952
SmedASXL_014494	2.64995	2.7646	0.0034404
SmedASXL_014495	3.15774	3.12235	0.00022202
SmedASXL_014497	2.74357	2.92379	0.00334326
SmedASXL_014500	2.47534	2.57599	0.00673661
SmedASXL_014502	2.23463	2.21209	0.00107291
SmedASXL_014503	2.56041	3.25418	0.000497312
SmedASXL_014504	2.02916	1.93561	0.00484603
SmedASXL_014533	2.2989	2.28941	0.0060619
SmedASXL_014539	2.53947	2.58782	0.000682239
SmedASXL_014540	2.14509	2.17884	0.00139325
SmedASXL_014553	1.95746	1.92528	0.00313571
SmedASXL_014563	2.41274	2.36026	0.00216639
SmedASXL_014588	2.97815	2.80075	0.0040047
SmedASXL_014594	2.62498	4.29336	1.03027e-05
SmedASXL_014614	3.12173	3.03335	0.0033068
SmedASXL_014649	2.50058	2.50565	0.00568839
SmedASXL_014662	4.69382	3.3855	0.00583511
SmedASXL_014673	3.46787	3.35133	0.000490817
SmedASXL_014675	4.28415	3.9364	7.84335e-05
SmedASXL_014695	2.77031	2.8715	0.000909568
SmedASXL_014696	3.62747	3.41369	0.000683578
SmedASXL_014705	1.65992	2.65702	0.00512603
SmedASXL_014731	2.01311	2.47086	0.00314896
SmedASXL_014732	1.90303	2.78961	0.0041161
SmedASXL_014749	2.83524	2.92572	0.0014065
SmedASXL_014751	2.52362	2.5262	0.00181085
SmedASXL_014758	2.30174	2.3834	0.00200915
SmedASXL_014764	4.30506	5.0462	7.33039e-10
SmedASXL_014780	1.94519	2.03794	0.00600538
SmedASXL_014787	1.80656	1.78998	0.00951932
SmedASXL_014792	2.08021	1.94971	0.0023001
SmedASXL_014799	2.24064	4.72799	1.49245e-06
SmedASXL_014804	2.12583	2.27233	0.00574964
SmedASXL_014832	3.00349	3.32149	0.000148652
SmedASXL_014833	1.43147	3.13395	0.00351001
SmedASXL_014834	3.15233	3.42007	0.000334578
SmedASXL_014845	2.52036	2.59711	0.00220228
SmedASXL_014879	2.08418	2.16271	0.0097338
SmedASXL_014881	2.59826	2.66051	0.000444639
SmedASXL_014887	2.83979	2.82922	7.03943e-05
SmedASXL_014896	2.80018	5.47885	1.29945e-07
SmedASXL_014903	3.88102	4.23995	0.000257982
SmedASXL_014912	2.22427	2.2214	0.00704187
SmedASXL_014914	2.59791	2.55223	8.31342e-05
SmedASXL_014935	1.94541	1.81424	0.00147412
SmedASXL_014936	2.86723	2.82419	3.11919e-05
SmedASXL_014937	2.69358	2.67629	0.000956017
SmedASXL_014950	3.47878	3.50525	4.60598e-05
SmedASXL_014951	2.2547	2.31812	0.00131206
SmedASXL_014952	2.32973	2.17221	0.000351913
SmedASXL_014977	2.46441	2.56232	0.000344194
SmedASXL_014983	3.47645	3.38182	0.00631502
SmedASXL_014985	2.6021	2.5283	0.00615457
SmedASXL_014988	2.23397	2.16164	0.00315781
SmedASXL_014992	2.05815	3.08054	0.00590617
SmedASXL_015054	2.91101	2.78436	0.00455163
SmedASXL_015073	2.69589	2.63316	0.00174046
SmedASXL_015084	3.01164	2.8272	0.00387536
SmedASXL_015088	2.00523	4.94103	1.50468e-05
SmedASXL_015089	2.71254	2.6854	0.00124328
SmedASXL_015112	4.09371	4.85696	3.65056e-10
SmedASXL_015113	2.0584	2.02273	0.00921873
SmedASXL_015122	3.65752	4.04661	1.03416e-06
SmedASXL_015127	1.7317	2.24494	0.00708399
SmedASXL_015129	2.93275	2.88629	0.000687383
SmedASXL_015131	2.18457	2.43723	0.00357447
SmedASXL_015133	2.35301	2.35437	0.00354895
SmedASXL_015138	4.45342	4.00689	0.0031716
SmedASXL_015162	1.99561	2.02189	0.00949288
SmedASXL_015173	1.98214	2.30511	0.00245699
SmedASXL_015185	2.14287	2.3179	0.00234877
SmedASXL_015187	2.76259	2.77115	0.000605795
SmedASXL_015193	2.19546	2.15025	0.00237643
SmedASXL_015204	2.43747	2.74846	0.00083916
SmedASXL_015206	4.77279	6.23086	2.76875e-07
SmedASXL_015207	3.04642	4.02811	4.25697e-08
SmedASXL_015217	2.08367	2.1147	0.00215418
SmedASXL_015222	1.60446	2.07451	0.00526857
SmedASXL_015228	3.09074	3.49751	7.94778e-05
SmedASXL_015233	3.8849	3.5322	0.00109164
SmedASXL_015250	3.15112	6.43251	1.27316e-08
SmedASXL_015251	4.22062	6.63577	1.96655e-10
SmedASXL_015261	2.63435	4.17083	3.14967e-05
SmedASXL_015262	2.1547	2.29463	0.00760932
SmedASXL_015282	2.97414	3.01594	4.07855e-05
SmedASXL_015284	2.59529	2.55557	0.00052475
SmedASXL_015298	2.93343	2.83512	0.00244208
SmedASXL_015301	1.90505	1.8913	0.00211263
SmedASXL_015337	4.45136	4.88821	0.00319565
SmedASXL_015341	2.10891	2.23637	0.00574191
SmedASXL_015379	2.6259	2.61398	0.00150117
SmedASXL_015380	3.74265	4.02511	0.000908559
SmedASXL_015406	2.29004	2.7109	0.000593464
SmedASXL_015435	2.63071	2.6798	0.000666601
SmedASXL_015454	2.19137	2.15378	0.00460709
SmedASXL_015461	2.4744	2.40885	0.00509354
SmedASXL_015463	2.70519	2.94258	0.0023312
SmedASXL_015470	2.90652	2.96636	0.000201107
SmedASXL_015478	2.64018	2.61529	0.00401777
SmedASXL_015486	3.07124	3.07035	0.000201484
SmedASXL_015487	2.67017	2.66837	0.00158688
SmedASXL_015492	2.09464	2.50815	0.000692488
SmedASXL_015493	2.68033	3.03039	0.000503047
SmedASXL_015497	2.52519	2.60325	0.003046
SmedASXL_015510	2.26499	2.33459	0.00410905
SmedASXL_015515	2.30832	2.42487	0.000826789
SmedASXL_015540	2.40424	2.37934	0.00109415
SmedASXL_015555	2.62347	2.68311	0.00184501
SmedASXL_015556	2.46624	3.27792	1.55931e-05
SmedASXL_015558	2.76499	2.77023	0.00343598
SmedASXL_015567	2.85462	2.90585	9.82907e-05
SmedASXL_015584	2.81368	3.1864	4.21756e-05
SmedASXL_015595	4.29344	5.95062	1.37975e-10
SmedASXL_015602	2.23035	2.23233	0.000872321
SmedASXL_015629	2.11202	2.21099	0.00565979
SmedASXL_015630	3.30853	3.3279	3.39406e-05
SmedASXL_015646	2.57323	2.69673	0.000397963
SmedASXL_015688	1.82087	1.7554	0.00633072
SmedASXL_015752	3.14791	3.0732	0.000881436
SmedASXL_015755	4.21097	4.43314	8.81016e-05
SmedASXL_015765	3.42833	3.17455	0.00230966
SmedASXL_015789	2.94936	2.85053	0.00308902
SmedASXL_015792	1.9424	1.84863	0.00419336
SmedASXL_015797	2.89053	2.91758	0.00249238
SmedASXL_015812	3.41237	3.25091	0.000446938
SmedASXL_015814	3.14085	3.26268	0.00159651
SmedASXL_015824	4.21899	3.49731	0.00178281
SmedASXL_015835	1.23414	2.32081	0.00905902
SmedASXL_015836	1.38762	2.22481	0.00990066
SmedASXL_015843	3.59267	4.0563	7.79228e-08
SmedASXL_015878	4.07995	3.64143	0.000802777
SmedASXL_015885	3.14176	4.04393	2.87947e-05
SmedASXL_015893	3.65825	3.28397	0.0038754
SmedASXL_015894	2.4206	2.45949	0.00573149
SmedASXL_015898	2.91848	4.15044	3.5314e-06
SmedASXL_015899	2.46888	2.48907	0.00226966
SmedASXL_015936	2.08204	2.22485	0.0067756
SmedASXL_015941	2.31349	2.87906	0.00697021
SmedASXL_015942	1.89264	1.90925	0.00476905
SmedASXL_015958	4.99613	4.21496	0.00761698
SmedASXL_015983	3.64554	4.20192	0.00819488
SmedASXL_015991	2.49708	2.47958	0.000237125
SmedASXL_015994	1.85076	2.44722	0.00950285
SmedASXL_015998	2.56547	2.59132	0.00244668
SmedASXL_016003	2.25238	2.20283	0.00110273
SmedASXL_016012	1.57167	2.95513	0.00568751
SmedASXL_016031	2.77362	2.92736	0.00114588
SmedASXL_016033	2.7074	2.65793	0.00206592
SmedASXL_016037	2.2475	2.03989	0.00149544
SmedASXL_016038	2.79913	2.70733	0.000259263
SmedASXL_016044	2.44282	2.57233	0.00083916
SmedASXL_016045	3.44985	3.32034	0.00274222
SmedASXL_016052	1.46612	4.27902	0.000706672
SmedASXL_016053	1.4644	3.19578	0.00165282
SmedASXL_016063	2.39199	2.94422	0.000188477
SmedASXL_016113	2.44534	3.07739	0.000331485
SmedASXL_016118	2.07587	3.53938	3.74177e-05
SmedASXL_016128	3.56955	3.55631	0.000114248
SmedASXL_016129	2.03669	2.08307	0.00869613
SmedASXL_016144	3.35348	3.08091	0.00354148
SmedASXL_016152	2.29482	2.31364	0.00994074
SmedASXL_016154	2.7856	5.27804	6.85616e-09
SmedASXL_016162	2.58412	2.52185	0.00216805
SmedASXL_016175	1.20648	3.35081	0.00963108
SmedASXL_016176	1.56587	3.54608	0.00228462
SmedASXL_016178	3.63011	4.49692	4.22084e-07
SmedASXL_016181	2.04219	1.97731	0.00286764
SmedASXL_016182	2.21268	2.18003	0.00362981
SmedASXL_016183	1.6311	1.50081	0.00544824
SmedASXL_016211	2.53242	2.75421	0.00157845
SmedASXL_016219	2.98167	2.80088	0.00365707
SmedASXL_016220	2.06094	2.05068	0.00507474
SmedASXL_016228	2.56069	4.01958	2.88283e-06
SmedASXL_016233	2.85507	2.89499	0.00062867
SmedASXL_016250	1.6364	1.54982	0.00860798
SmedASXL_016270	3.84178	3.86264	2.87615e-06
SmedASXL_016273	2.61736	2.49574	0.00977081
SmedASXL_016302	2.96793	2.88772	1.43287e-05
SmedASXL_016306	2.67802	2.64943	0.000244721
SmedASXL_016337	2.43449	2.47993	0.00365166
SmedASXL_016344	2.36372	2.38983	0.00456608
SmedASXL_016345	1.91049	2.60152	0.00687407
SmedASXL_016357	2.72495	2.67891	0.005054
SmedASXL_016360	3.49958	4.00626	1.40139e-05
SmedASXL_016365	2.39616	2.34957	0.000484127
SmedASXL_016377	3.88042	3.7574	4.37792e-05
SmedASXL_016384	3.17766	2.98034	0.00323277
SmedASXL_016391	2.43234	3.56762	0.00044516
SmedASXL_016422	2.98582	3.27752	0.00448432
SmedASXL_016423	1.9743	1.90494	0.00546388
SmedASXL_016474	2.88426	4.0978	1.83523e-06
SmedASXL_016475	2.5325	2.6349	0.00235319
SmedASXL_016485	1.89779	1.84423	0.00393448
SmedASXL_016495	3.19006	3.19045	2.17505e-05
SmedASXL_016499	2.32915	2.35382	0.00507474
SmedASXL_016501	2.45386	2.53811	0.00420739
SmedASXL_016505	2.07015	2.07377	0.0084108
SmedASXL_016522	2.75863	2.67849	0.00325561
SmedASXL_016525	2.60222	2.73612	0.00427376
SmedASXL_016535	3.26548	3.94046	2.8898e-07
SmedASXL_016537	3.24375	3.12974	0.00230037
SmedASXL_016538	3.50475	3.68176	0.000301162
SmedASXL_016567	3.10767	3.05407	3.64122e-05
SmedASXL_016572	2.17332	2.2514	0.00322901
SmedASXL_016575	2.38186	2.39437	0.0077881
SmedASXL_016592	2.26279	2.18501	0.0097053
SmedASXL_016595	4.62379	4.23425	5.58989e-05
SmedASXL_016596	2.23447	2.21973	0.00687717
SmedASXL_016598	2.5162	2.48407	0.00677941
SmedASXL_016626	2.89142	4.2078	2.77592e-06
SmedASXL_016648	3.01262	3.47073	0.000261121
SmedASXL_016657	2.17886	2.17563	0.00433197
SmedASXL_016658	4.40739	3.97338	0.000624841
SmedASXL_016663	3.95301	3.88932	0.000156476
SmedASXL_016666	2.0339	2.0216	0.00354618
SmedASXL_016678	2.70083	2.62607	0.000208497
SmedASXL_016687	3.94628	3.67236	0.000448844
SmedASXL_016718	4.3332	5.30079	6.93178e-10
SmedASXL_016724	2.38079	2.41174	0.00583511
SmedASXL_016726	2.05753	2.08585	0.00499449
SmedASXL_016762	2.42003	2.38262	0.0051482
SmedASXL_016771	3.46148	6.96735	1.57347e-11
SmedASXL_016776	1.80398	1.69814	0.00308186
SmedASXL_016781	3.05765	3.09818	5.30773e-05
SmedASXL_016782	1.95443	2.05076	0.00375716
SmedASXL_016786	3.90544	3.71987	0.000140608
SmedASXL_016796	2.15456	2.67655	0.00191118
SmedASXL_016809	1.94175	1.91075	0.005819
SmedASXL_016810	2.65955	2.90518	0.00022976
SmedASXL_016847	4.50542	5.11996	1.03428e-05
SmedASXL_016848	4.59868	4.66336	7.09103e-06
SmedASXL_016853	2.60094	2.6536	0.00372674
SmedASXL_016860	2.63421	2.6191	0.00106832
SmedASXL_016875	3.02482	3.43103	3.6548e-05
SmedASXL_016893	4.73645	3.89726	0.00211353
SmedASXL_016927	2.13685	2.22622	0.00354618
SmedASXL_016950	3.29953	2.97965	0.00415909
SmedASXL_016968	3.34429	3.12598	0.00154333
SmedASXL_016981	2.29366	2.2851	0.00148545
SmedASXL_017030	2.45421	3.0531	0.000705103
SmedASXL_017034	2.56832	2.57221	0.00501669
SmedASXL_017037	2.11156	2.16206	0.00267296
SmedASXL_017044	2.44084	2.37879	0.000328748
SmedASXL_017048	1.38374	3.77636	0.00158059
SmedASXL_017051	2.22212	2.16131	0.00881931
SmedASXL_017053	3.55524	3.41481	0.000300661
SmedASXL_017066	1.79467	2.06885	0.00791075
SmedASXL_017071	2.93963	3.2472	0.00242518
SmedASXL_017075	3.23653	3.22131	7.7573e-05
SmedASXL_017091	3.03652	2.96029	0.00140281
SmedASXL_017092	3.67682	3.759	8.23035e-05
SmedASXL_017112	2.74287	2.8741	0.000296078
SmedASXL_017146	1.49534	3.47829	0.00569606
SmedASXL_017147	3.76471	4.00137	1.97909e-07
SmedASXL_017183	2.33118	2.31651	0.00886853
SmedASXL_017188	3.4617	3.55234	0.000179634
SmedASXL_017191	2.54654	2.56482	0.000452242
SmedASXL_017194	3.06638	3.14552	9.17022e-05
SmedASXL_017226	4.02091	4.02979	2.80162e-06
SmedASXL_017229	2.78612	2.76243	0.000201484
SmedASXL_017248	3.08369	2.91508	0.00221362
SmedASXL_017261	2.56935	2.83474	0.00103262
SmedASXL_017262	2.04435	1.9786	0.00713389
SmedASXL_017277	1.96054	3.01649	0.00288043
SmedASXL_017285	2.08652	2.26384	0.000929451
SmedASXL_017288	3.01223	3.09545	0.000458822
SmedASXL_017296	4.25166	4.54005	2.44556e-07
SmedASXL_017297	3.60513	3.48443	0.000246175
SmedASXL_017306	2.67288	2.51733	0.00994929
SmedASXL_017321	3.18645	3.18983	0.000122058
SmedASXL_017338	3.95617	3.10898	0.00703794
SmedASXL_017344	2.63918	2.63041	0.000534081
SmedASXL_017351	3.8766	5.52798	3.36192e-09
SmedASXL_017353	2.36548	2.6374	0.000471433
SmedASXL_017363	3.26105	3.13674	0.00194696
SmedASXL_017396	3.68054	3.39254	0.000666598
SmedASXL_017397	3.57586	3.39926	0.000419606
SmedASXL_017435	4.30775	3.72984	0.00484603
SmedASXL_017441	2.47709	2.55176	0.00229416
SmedASXL_017447	3.3445	3.31829	0.000346294
SmedASXL_017458	2.72485	2.82261	0.00138713
SmedASXL_017463	2.27475	2.35522	0.00613665
SmedASXL_017468	3.84331	3.35236	0.00156079
SmedASXL_017502	2.92546	2.89844	0.000846479
SmedASXL_017517	2.18541	2.25347	0.00537147
SmedASXL_017527	3.40388	3.44816	1.49593e-05
SmedASXL_017531	2.46218	2.32297	0.000353421
SmedASXL_017550	3.00768	5.51985	6.32628e-06
SmedASXL_017551	3.22046	8.32795	0.00149808
SmedASXL_017552	4.07385	7.74806	0.00149887
SmedASXL_017555	2.87229	3.21399	0.000898019
SmedASXL_017563	1.2534	2.40541	0.0097919
SmedASXL_017572	1.82733	1.83036	0.00638872
SmedASXL_017595	2.075	2.04786	0.00725511
SmedASXL_017596	6.20325	5.03703	5.90237e-06
SmedASXL_017615	2.16804	2.09173	0.0032937
SmedASXL_017628	3.10066	4.00037	1.47964e-06
SmedASXL_017636	1.53778	2.24112	0.00207473
SmedASXL_017637	4.62037	4.62228	0.0072326
SmedASXL_017653	3.20968	3.25507	0.00168754
SmedASXL_017678	3.28084	4.91612	4.41203e-07
SmedASXL_017683	2.52673	2.54524	0.00280023
SmedASXL_017686	2.72992	2.78173	0.00286907
SmedASXL_017704	2.49022	2.42178	0.000614402
SmedASXL_017710	3.56989	3.47437	0.000237502
SmedASXL_017715	4.14671	4.04121	5.61046e-05
SmedASXL_017765	3.55483	3.53739	7.62968e-05
SmedASXL_017777	3.12375	3.17529	8.50494e-05
SmedASXL_017793	3.02736	3.2306	0.00046589
SmedASXL_017830	3.26989	3.83032	1.46503e-06
SmedASXL_017850	3.10099	2.86481	0.00660557
SmedASXL_017857	3.23495	4.16465	7.0657e-05
SmedASXL_017858	2.74255	4.99704	3.28735e-06
SmedASXL_017863	3.91215	3.78891	0.00496125
SmedASXL_017904	2.13099	2.50528	0.00438216
SmedASXL_017941	3.67738	3.42136	0.000416897
SmedASXL_017971	1.96449	2.19456	0.00914709
SmedASXL_017983	3.0471	2.91863	0.00179338
SmedASXL_017991	4.27977	3.17217	0.00760514
SmedASXL_018012	1.7037	3.11045	0.00599347
SmedASXL_018013	2.58652	2.81111	0.00837765
SmedASXL_018024	2.84608	2.82172	7.84815e-05
SmedASXL_018025	2.43003	2.76061	0.000564474
SmedASXL_018029	2.13023	2.16419	0.00510167
SmedASXL_018051	2.35179	2.51723	0.00433566
SmedASXL_018063	3.79108	7.73977	1.29303e-14
SmedASXL_018110	3.22303	3.36938	0.000154046
SmedASXL_018124	3.29366	3.29004	0.00402791
SmedASXL_018185	3.42717	3.13689	0.00567651
SmedASXL_018192	3.83747	3.2005	0.00700413
SmedASXL_018214	3.87944	5.05556	1.04427e-08
SmedASXL_018236	4.57456	4.33679	0.00139012
SmedASXL_018272	3.11564	3.19368	4.27443e-05
SmedASXL_018298	2.36731	2.34562	0.00262485
SmedASXL_018306	2.5358	2.51887	0.00108289
SmedASXL_018338	2.06716	3.30511	0.00704984
SmedASXL_018363	2.51566	3.57778	0.00103642
SmedASXL_018404	2.76518	2.74339	0.00106363
SmedASXL_018417	1.43788	3.59106	0.000914939
SmedASXL_018431	4.42273	4.5528	0.00191176
SmedASXL_018449	3.62747	3.75807	0.000374748
SmedASXL_018450	2.22962	2.29644	0.00200915
SmedASXL_018457	3.5313	3.70146	0.000244721
SmedASXL_018473	2.9338	3.03948	0.000546659
SmedASXL_018478	2.55506	2.8882	0.00455163
SmedASXL_018534	3.40148	3.51385	9.31718e-06
SmedASXL_018544	4.16776	4.43408	6.23042e-06
SmedASXL_018601	2.93046	2.89738	0.000149911
SmedASXL_018623	2.82764	2.92211	0.00549771
SmedASXL_018625	3.5149	3.34434	0.00851236
SmedASXL_018632	3.07094	2.87626	0.00792228
SmedASXL_018659	2.20119	2.11356	0.00449301
SmedASXL_018666	2.39404	2.32904	0.00704984
SmedASXL_018687	2.20511	2.13062	0.00526728
SmedASXL_018693	5.3059	5.26466	6.78102e-10
SmedASXL_018715	3.06232	3.01991	0.000289714
SmedASXL_018716	2.4425	2.3738	0.00213645
SmedASXL_018741	5.08717	4.84934	6.92416e-07
SmedASXL_018795	1.81629	1.68141	0.00590957
SmedASXL_018805	2.69824	2.55784	0.000137525
SmedASXL_018810	4.07195	3.9678	3.92931e-06
SmedASXL_018894	1.80498	1.72202	0.00741556
SmedASXL_018897	2.70105	2.7052	0.00286065
SmedASXL_018917	2.9473	3.02887	0.000442265
SmedASXL_018986	2.30555	2.22993	0.00255613
SmedASXL_018989	2.87547	2.8321	0.000185395
SmedASXL_018991	2.69779	2.68756	0.0035429
SmedASXL_019067	2.77816	2.69587	0.000109483
SmedASXL_019086	3.11054	3.0892	0.000174067
SmedASXL_019130	2.36775	2.34425	0.00442377
SmedASXL_019134	2.19671	2.03347	0.000730054
SmedASXL_019163	4.05414	4.06433	3.09698e-07
SmedASXL_019191	1.82888	1.9013	0.00632657
SmedASXL_019194	3.5827	3.25048	0.00192504
SmedASXL_019196	2.47185	2.43878	0.00100338
SmedASXL_019227	1.72421	1.54971	0.00402239
SmedASXL_019232	1.70072	1.55993	0.00851549
SmedASXL_019270	2.18743	2.16791	0.00874112
SmedASXL_019277	3.59794	3.56956	8.11842e-05
SmedASXL_019287	1.7549	3.90282	0.000944142
SmedASXL_019291	1.78724	3.79777	0.000684246
SmedASXL_019309	2.0106	2.01389	0.00421763
SmedASXL_019323	3.39448	3.52133	7.55467e-06
SmedASXL_019327	2.54049	2.49496	0.000896207
SmedASXL_019339	1.97219	1.99141	0.00951932
SmedASXL_019345	1.68704	1.55486	0.00508791
SmedASXL_019356	2.74269	5.42447	0.00454509
SmedASXL_019392	1.95391	2.2424	0.00839608
SmedASXL_019400	2.13238	2.08707	0.00542483
SmedASXL_019427	3.3857	3.43957	5.34571e-05
SmedASXL_019430	2.26316	2.36603	0.0020239
SmedASXL_019436	2.31169	2.4829	0.00733389
SmedASXL_019450	6.17496	6.26832	1.15666e-11
SmedASXL_019457	1.9313	1.95065	0.00529985
SmedASXL_019468	3.09324	3.31105	1.42794e-05
SmedASXL_019473	2.12258	2.02304	0.00126683
SmedASXL_019477	2.15089	2.13656	0.0019156
SmedASXL_019494	4.3348	4.71711	4.541e-05
SmedASXL_019511	1.67259	1.56191	0.00826164
SmedASXL_019537	2.49401	2.51178	0.000421301
SmedASXL_019539	2.53423	2.52515	0.000427561
SmedASXL_019557	1.50951	3.18599	0.00143825
SmedASXL_019565	3.20957	3.54644	1.38346e-06
SmedASXL_019568	1.118	2.72699	0.00130397
SmedASXL_019569	2.96845	2.92448	0.000425443
SmedASXL_019617	1.97782	1.91567	0.00301299
SmedASXL_019625	2.56743	2.52438	0.0041981
SmedASXL_019687	1.64267	3.10833	0.0042574
SmedASXL_019697	2.53025	2.52121	0.00324462
SmedASXL_019713	6.77521	9.40011	7.70218e-08
SmedASXL_019746	2.00227	4.89713	9.9091e-05
SmedASXL_019765	2.55663	3.18255	0.00164605
SmedASXL_019799	3.28758	3.05758	0.00860811
SmedASXL_019812	1.84829	3.67011	5.38359e-05
SmedASXL_019823	1.57942	2.69839	0.00389362
SmedASXL_019834	3.11968	3.37933	0.00116502
SmedASXL_019847	4.28751	4.30714	0.0019215
SmedASXL_019918	2.59454	2.72651	0.0023607
SmedASXL_021158	1.48219	3.08097	0.00265735
SmedASXL_021499	1.73395	5.09764	7.61429e-05
SmedASXL_022048	2.06068	5.90193	0.000357371
SmedASXL_023270	1.63268	8.90239	8.26084e-06
SmedASXL_023805	2.04914	Inf	1.3379e-05
SmedASXL_024418	1.18233	3.6709	0.00129059
SmedASXL_024730	2.26343	2.72916	0.000404954
SmedASXL_025035	1.65018	3.5467	0.000192729
SmedASXL_025037	1.45436	3.04851	0.00232636
SmedASXL_025169	1.74049	5.36933	7.87741e-07
SmedASXL_025419	1.28207	2.87994	0.00415798
SmedASXL_025702	4.1134	6.51116	0.000544477
SmedASXL_025811	2.25154	3.00865	0.00129022
SmedASXL_025897	1.71613	6.53277	0.00106064
SmedASXL_025936	2.22359	3.48136	0.000215696
SmedASXL_026281	1.97561	2.62188	0.0089917
SmedASXL_028546	1.31774	2.99847	0.000166527
SmedASXL_028678	1.68707	4.36802	0.000102669
SmedASXL_029337	1.78291	3.9305	0.002364
SmedASXL_029420	2.27291	3.42838	0.00110472
SmedASXL_029631	1.88289	4.2803	0.00297329
SmedASXL_030335	1.96505	3.53428	0.00164928
SmedASXL_031606	1.15661	3.93903	0.0032541
SmedASXL_032310	1.43906	4.10149	0.000160443
SmedASXL_034803	1.29078	4.17433	0.00068507
SmedASXL_035226	1.19072	3.78342	0.00530555
SmedASXL_039360	1.53557	3.60704	0.0082684
SmedASXL_041261	4.55068	4.88939	0.000762035
SmedASXL_041381	1.46032	3.70196	0.000439517
SmedASXL_041675	1.33521	3.83105	0.00323894
SmedASXL_042503	1.69545	3.47715	0.00387057
SmedASXL_042777	1.55783	4.4535	2.79868e-05
SmedASXL_043000	1.19902	4.2969	0.000576945
SmedASXL_043590	1.96756	4.75469	0.000127701
SmedASXL_044444	1.46713	4.77042	2.77125e-05
SmedASXL_044769	1.84726	3.34567	0.000306787
SmedASXL_044988	1.12632	3.95834	0.0023614
SmedASXL_046390	1.89104	4.51622	1.91634e-06
SmedASXL_047094	1.32349	2.64253	0.00659131
SmedASXL_047628	1.71225	4.43426	4.25405e-05
SmedASXL_048473	1.73876	3.8641	0.00109321
SmedASXL_048762	1.34275	2.61193	0.00203024
SmedASXL_048852	1.38634	3.80574	0.00402375
SmedASXL_050429	1.64373	2.9768	0.00888641
SmedASXL_050467	1.76377	Inf	1.99703e-05
SmedASXL_050746	1.19406	3.4342	0.000783243
SmedASXL_051569	2.10063	5.0797	7.59541e-06
SmedASXL_051657	1.63251	4.95958	0.000936339
SmedASXL_051889	1.29968	2.48443	0.00498918
SmedASXL_052200	2.05124	3.51627	0.00013241
SmedASXL_052285	2.13982	4.02021	5.82323e-05
SmedASXL_052411	1.3709	3.61799	0.00325808
SmedASXL_052437	2.31056	2.67359	7.2842e-05
SmedASXL_052731	1.4592	3.00141	0.00722944
SmedASXL_053051	1.35548	2.94025	0.00270174
SmedASXL_053122	1.13799	2.57495	0.00725226
SmedASXL_053531	1.69907	3.59325	0.00711273
SmedASXL_053634	1.14469	4.05752	0.00147411
SmedASXL_055152	1.84425	4.42557	0.00074724
SmedASXL_055693	1.29495	4.10809	5.01211e-05
SmedASXL_056255	1.15027	2.12665	0.00914709
SmedASXL_056399	1.53297	3.59901	0.0085633
SmedASXL_056761	1.63016	2.72529	0.00162243
SmedASXL_056774	1.27187	4.05922	0.0014922
SmedASXL_057030	1.20356	3.19434	0.00626716
SmedASXL_057132	1.33703	2.71761	0.00807353
SmedASXL_058030	2.52635	3.44191	0.000487392
SmedASXL_058065	2.74924	5.60588	0.000428687
SmedASXL_058986	2.49909	4.51211	1.69985e-06
SmedASXL_059487	1.55226	6.46372	5.62372e-05
SmedASXL_059837	1.45788	3.30927	0.00295122
SmedASXL_060412	1.44442	3.51872	0.00271875
SmedASXL_060561	2.32044	4.41075	1.15885e-05
SmedASXL_060826	2.22747	3.99321	2.62531e-05
SmedASXL_060927	1.22685	4.19668	0.000783835
SmedASXL_060938	2.73635	4.21736	0.00433851
SmedASXL_061098	1.55474	3.82524	0.000308415
SmedASXL_061598	1.63465	3.08999	0.00150808
SmedASXL_061607	1.2698	3.26602	0.00574397
SmedASXL_061760	1.58483	3.2173	0.00157117
SmedASXL_061776	1.17896	1.67756	0.00450415
SmedASXL_061843	1.30892	2.29971	0.00245518
SmedASXL_061900	1.8741	3.97364	0.000139535
SmedASXL_061977	1.1297	3.69965	0.000796627
SmedASXL_062023	2.2019	2.2399	0.00320925
SmedASXL_062169	1.63029	3.736	0.00954028
SmedASXL_062235	1.91772	3.08039	0.00257671
SmedASXL_062239	1.21638	2.25017	0.00664552
SmedASXL_062303	2.83192	5.02302	1.96692e-09
SmedASXL_062543	1.08716	2.86083	0.0028066
SmedASXL_062650	2.49866	3.77262	0.00262999
SmedASXL_062669	1.76072	Inf	1.62531e-05
SmedASXL_062809	2.19733	3.8461	0.00573724
SmedASXL_062850	2.3432	3.40514	0.00037733
SmedASXL_062873	1.80928	3.51472	0.000399949
SmedASXL_062894	1.712	3.68831	0.00276551
SmedASXL_063001	2.20798	2.36816	0.00692694
SmedASXL_063047	1.89251	3.04879	0.00968629
SmedASXL_063112	1.92214	3.4179	0.00193555
SmedASXL_063125	1.0658	2.39028	0.00456245
SmedASXL_063149	1.14494	2.25276	0.00526728
SmedASXL_063231	1.74788	3.35928	0.00343805
SmedASXL_063260	2.16922	2.73184	0.000337304
SmedASXL_063282	1.58011	3.68869	0.000123679
SmedASXL_063296	1.11499	4.20782	0.00588901
SmedASXL_063474	1.25034	4.15889	0.00126513
SmedASXL_063598	2.15929	5.14772	0.000246757
SmedASXL_063687	1.33023	3.62908	0.00886172
SmedASXL_064183	1.34279	3.1098	0.000591371
SmedASXL_064407	1.48065	4.14151	0.00385974
SmedASXL_064411	3.04894	6.9317	0.000187428
SmedASXL_064736	1.6027	4.14563	0.00104271
SmedASXL_064842	1.19667	2.2194	0.00212458
SmedASXL_064936	1.65466	4.30123	0.0050931
SmedASXL_064997	2.52703	3.624	7.24778e-05
SmedASXL_065021	1.10795	3.8033	0.00466318
SmedASXL_065286	1.19377	2.93734	0.00945075
SmedASXL_065287	1.48356	5.918	0.000205957
SmedASXL_065335	1.29679	3.61663	0.00903305
SmedASXL_065412	2.86649	5.44752	0.00077097
SmedASXL_065460	5.24046	6.70902	0.000609789
SmedASXL_065560	1.45507	2.9847	0.00423522
SmedASXL_065746	1.65725	4.31376	0.00359309
SmedASXL_065934	1.09158	3.64809	0.000666601
SmedASXL_065984	1.90984	3.33696	0.000585244
SmedASXL_066143	2.27324	3.58853	0.000345198
SmedASXL_066253	1.95205	3.74174	0.00427131
SmedASXL_066262	1.6759	1.48424	0.00685326
SmedASXL_066307	2.33563	4.89224	4.47477e-08
SmedASXL_066396	1.34534	3.4522	0.000471747
SmedASXL_066492	1.01434	2.83532	0.00921254
SmedASXL_066513	1.89483	2.95649	0.000607108
SmedASXL_066562	1.10875	4.82327	0.00110659
SmedASXL_066626	1.55937	2.78097	0.00284467
SmedASXL_066660	1.49891	3.32573	0.00379959
SmedASXL_066844	1.91499	2.66683	0.00717443
SmedASXL_066872	1.2341	2.12508	0.00545968
SmedASXL_067136	2.01181	2.40854	8.26061e-05
SmedASXL_067144	1.40227	1.86866	0.00757885
SmedASXL_067188	3.209	4.46409	2.09379e-05
SmedASXL_067222	1.19435	2.34674	0.00865263
SmedASXL_067231	1.71663	2.16978	0.00386285
SmedASXL_067327	1.41987	3.00708	0.00323277
SmedASXL_067337	1.76577	5.30804	1.53105e-06
SmedASXL_067356	1.50337	2.4886	0.00138788
SmedASXL_067381	1.70233	4.36116	0.00204999
SmedASXL_067389	1.93684	2.90724	0.000247857
SmedASXL_067390	1.35865	6.14457	0.000356173
SmedASXL_067476	1.79821	3.62859	0.00733678
SmedASXL_067478	1.503	2.03005	0.00261084
SmedASXL_067488	1.14744	1.97293	0.00646077
SmedASXL_067568	1.76877	4.52572	0.00180166
SmedASXL_067639	1.40987	4.95457	0.00206459
SmedASXL_067704	2.08751	2.65262	0.00102655
SmedASXL_067939	1.70981	1.83676	0.00919906
SmedASXL_067954	1.84431	4.28989	0.00118014
SmedASXL_067960	1.39372	2.3396	0.00900753
SmedASXL_068000	2.09625	3.89622	1.01696e-05
SmedASXL_068048	1.43918	5.43695	2.58503e-05
SmedASXL_068260	2.32549	3.08166	1.46851e-05
SmedASXL_068429	2.37642	7.15263	0.0083521
SmedASXL_068472	3.08412	6.61411	1.65549e-10
SmedASXL_068667	1.72574	3.37655	0.000270302
SmedASXL_068794	2.58715	2.4582	0.000184515
SmedASXL_068812	3.54689	9.34429	3.30397e-06
SmedASXL_068856	2.50112	6.29831	3.76683e-06
SmedASXL_068873	1.2455	3.55022	0.00390154
SmedASXL_069315	1.44985	2.88542	0.00150376
SmedASXL_069384	1.69295	4.26162	1.65891e-05
SmedASXL_069427	1.32945	3.2576	0.00187462
SmedASXL_069464	1.7306	5.07798	0.00048883
SmedASXL_069517	2.83392	3.26561	0.000836648
SmedASXL_069591	1.50248	2.81582	0.000758347
SmedASXL_069701	1.31373	4.19424	0.000585113
SmedASXL_069737	1.37623	4.00879	0.000247885
SmedASXL_069754	2.5232	2.62856	0.000274604
SmedASXL_069827	1.6686	2.53616	0.0062718
SmedASXL_069836	1.95276	5.50065	4.63375e-07
SmedASXL_069899	1.11701	2.76204	0.0076475
SmedASXL_069917	1.13484	2.33696	0.00222083
SmedASXL_069933	1.52258	3.48764	0.0027039
SmedASXL_070028	1.95462	3.40556	0.00393131
SmedASXL_070055	2.68504	3.93755	1.10817e-05
SmedASXL_070059	1.86025	3.1976	0.00476246
SmedASXL_070116	1.80174	4.47359	0.000848424
SmedASXL_070195	1.8437	3.43149	0.00178784
SmedASXL_070217	1.73576	2.99264	0.00612259
SmedASXL_070281	1.39686	3.7588	0.00555881
SmedASXL_070324	2.06014	3.29732	0.00291414
SmedASXL_070385	2.04961	3.0496	0.000249596
SmedASXL_070434	1.87156	3.37395	0.000880729
SmedASXL_070490	2.726	3.66103	0.000388233
SmedASXL_070537	2.03197	3.48298	0.00606624
SmedASXL_070574	2.92266	4.78838	3.82035e-09
SmedASXL_070749	1.39499	3.13197	0.00560678
SmedASXL_070750	2.22081	3.68106	0.000479873
SmedASXL_070880	2.53748	2.92447	0.000232118
SmedASXL_070981	1.55498	2.30392	0.00389849
SmedASXL_070989	1.24937	3.3088	0.00389849
SmedASXL_071021	1.89914	3.53491	0.00862194
SmedASXL_071336	1.74543	2.79486	0.00790587
SmedASXL_071361	1.49188	2.50428	0.00278049
SmedASXL_071363	3.29598	4.02944	0.00208394
SmedASXL_071368	2.55743	3.66628	0.00123553
SmedASXL_071439	1.09038	1.85914	0.00900312
SmedASXL_071458	1.18112	1.78109	0.00970175
SmedASXL_071492	1.83959	3.30421	0.00208394
SmedASXL_071655	2.39408	2.59875	0.000383721
SmedASXL_071684	1.10859	2.98367	0.00387335
SmedASXL_071685	1.49769	4.23052	9.89711e-05
SmedASXL_071749	1.98752	2.87154	0.00530327
SmedASXL_071776	1.14358	2.7825	0.0084047
SmedASXL_071803	1.97445	2.08086	0.0036751
SmedASXL_071805	1.58798	2.14904	0.00725747
SmedASXL_071809	2.67903	4.18446	7.61548e-06
SmedASXL_071834	1.36554	3.3284	0.00112367
SmedASXL_071855	1.52973	3.68054	0.00272032
SmedASXL_071880	1.61232	1.79587	0.00362853
SmedASXL_071885	1.29693	1.97	0.000936337
SmedASXL_071989	1.74447	3.34643	0.00883494
SmedASXL_072118	2.71891	3.57797	3.58476e-05
SmedASXL_072122	1.51721	2.55375	0.00715001
SmedASXL_072176	1.43605	1.68469	0.00841094
SmedASXL_072197	2.27755	2.85127	0.00081015
SmedASXL_072287	2.39722	2.29763	0.000927963
SmedASXL_072299	2.26856	2.82743	0.00794566
SmedASXL_072328	2.55705	3.23349	0.00293432
SmedASXL_072337	2.02001	3.26565	0.0062986
SmedASXL_072406	2.30059	3.95889	0.00261106
SmedASXL_072468	2.52063	3.84207	0.00158595
SmedASXL_072491	1.83516	4.43815	4.28405e-05
SmedASXL_072599	2.97212	3.14098	0.00704984
SmedASXL_072782	1.84035	3.76803	0.00345392
SmedASXL_072817	2.42321	3.12428	0.00554586
SmedASXL_072848	1.57745	2.72354	0.00875759
SmedASXL_072876	1.73438	3.39759	0.00186808
SmedASXL_072886	1.66234	2.13021	0.00719067
SmedASXL_072905	3.62067	7.96118	1.26057e-12
SmedASXL_072951	2.93054	3.58791	8.54189e-07
SmedASXL_072979	1.53892	3.11552	0.00224984
SmedASXL_073027	2.17388	2.91223	0.00278581
SmedASXL_073084	2.77568	3.71066	8.96737e-06
SmedASXL_073101	2.59858	4.96874	1.07714e-07
SmedASXL_073102	3.40008	4.61848	0.000340075
SmedASXL_073221	1.1574	2.25866	0.00806239
SmedASXL_073263	3.25335	3.27818	0.00814373
SmedASXL_073377	1.68615	2.93777	0.00270171
SmedASXL_073421	2.62909	3.1665	0.00335393
SmedASXL_073474	3.0594	4.64399	0.000843869
SmedASXL_073510	1.31144	3.66403	0.00605747
SmedASXL_073524	1.52452	3.52471	0.00210588
SmedASXL_073532	10.0764	10.9622	2.30551e-06
SmedASXL_073543	2.14505	4.01896	0.000254998
SmedASXL_073653	1.42801	1.99333	0.00530826
SmedASXL_073676	2.02723	4.10632	0.000841998
SmedASXL_073855	2.66238	3.00432	3.16326e-05
SmedASXL_073926	2.87782	2.70983	0.00610182
SmedASXL_073955	1.81238	3.42361	0.00827693
SmedASXL_073988	2.05377	5.8095	0.00205741
SmedASXL_074007	1.05532	2.54713	0.00700086
SmedASXL_074067	1.57926	2.15927	0.00835389
SmedASXL_074126	2.02627	3.12682	0.00144248
SmedASXL_074176	1.61274	2.66379	0.00876999
SmedASXL_074369	1.99542	1.9218	0.00507895
SmedASXL_074439	2.32637	2.36666	0.000471747
SmedASXL_074446	2.33053	2.91441	0.00802866
SmedASXL_074483	2.29242	3.11264	0.00250974
SmedASXL_074551	1.03996	2.90472	0.00528706
SmedASXL_074675	4.07316	5.92093	7.2987e-05
SmedASXL_074823	1.32922	2.97415	0.00199309
SmedASXL_074963	1.47644	4.17948	0.00797203
SmedASXL_074980	1.88954	3.06989	0.00625322
SmedASXL_075139	1.59028	3.25129	0.00539781
SmedASXL_075152	3.30201	4.94754	6.50542e-07
SmedASXL_075153	2.27761	4.31146	7.559e-05
SmedASXL_075158	1.6262	1.85933	0.00331765
SmedASXL_075175	2.50306	3.32181	0.00386462
SmedASXL_075221	2.1856	3.31077	0.00874152
SmedASXL_075248	1.7714	2.41568	0.00833927
SmedASXL_075321	3.02723	4.01232	1.49752e-07
SmedASXL_075391	1.2698	1.91901	0.00968644
SmedASXL_075447	2.44061	4.51187	0.00249405
SmedASXL_075532	1.76614	2.624	0.00606946
SmedASXL_075541	1.64158	3.35028	0.00631652
SmedASXL_075661	2.04618	3.24059	0.00268203
SmedASXL_075696	1.87852	2.86619	0.00165457
SmedASXL_075922	1.80553	3.25737	0.00688327
SmedASXL_075923	2.73397	3.71262	0.00130388
SmedASXL_075954	1.33998	3.8329	0.00090226
SmedASXL_075972	1.70501	2.22734	0.00553384
SmedASXL_076006	3.11686	3.40886	0.00150732
SmedASXL_076170	1.69836	3.22121	0.00389737
SmedASXL_076292	1.97701	4.27269	0.000571319
SmedASXL_076371	1.56879	2.35215	0.0074508
SmedASXL_076397	1.91207	2.31339	0.000230806
SmedASXL_076453	1.52406	3.25955	0.000471433
SmedASXL_076454	1.63073	3.41219	0.00101872
SmedASXL_076459	1.90928	2.65166	0.000521891
SmedASXL_076483	1.56601	2.98826	0.00543926
SmedASXL_076580	1.44089	3.48635	0.00472681
SmedASXL_076642	2.93674	3.38555	0.00955358
SmedASXL_076651	2.44535	4.04105	0.000620067
SmedASXL_076705	1.29643	2.41207	0.00690959
SmedASXL_076831	2.48958	2.81004	0.00034458
SmedASXL_076832	2.03203	2.63621	0.00791329
SmedASXL_076841	2.64586	3.11695	0.0054168
SmedASXL_076928	1.5683	2.73237	0.00158107
SmedASXL_077057	1.42585	3.61277	0.00927672
SmedASXL_077182	1.82284	2.17262	0.00786502
SmedASXL_077253	1.52743	2.43432	0.00622901
SmedASXL_077293	1.20026	3.55608	0.000318039
SmedASXL_077295	2.82983	4.83281	1.8432e-07
SmedASXL_077358	1.37953	4.02341	0.00663196
SmedASXL_077359	2.88291	3.04398	0.00634265
SmedASXL_077364	2.52804	4.20906	0.000938637
SmedASXL_077420	3.0036	3.02637	0.00517573
SmedASXL_077443	3.25614	3.26115	0.00781037
SmedASXL_077445	3.24801	3.1708	0.000344228
SmedASXL_077466	1.48297	2.87705	0.00273827
SmedASXL_077467	1.3933	1.91899	0.00546388
SmedASXL_077572	2.49652	4.62394	0.00173672
SmedASXL_077648	1.53023	2.03014	0.00387335
SmedASXL_077684	4.07879	6.96043	2.79347e-05
SmedASXL_077887	1.65727	3.29257	0.000819612
SmedASXL_077909	2.23309	3.34894	0.000246757
SmedASXL_077910	1.70564	3.35978	0.00612545
SmedASXL_078049	1.87863	2.14803	0.00544824
SmedASXL_078082	1.59696	3.28111	0.00074724
SmedASXL_078083	2.59094	3.03313	3.70319e-05
SmedASXL_078084	1.23953	4.28855	0.000471747
SmedASXL_078095	2.5026	4.50515	1.90341e-06
SmedASXL_078165	1.74952	2.74582	0.0061441
SmedASXL_078402	1.73481	2.10449	0.00789681
SmedASXL_078413	1.28139	1.52457	0.00656184
SmedASXL_078414	2.90819	4.14895	0.00881931
SmedASXL_078415	2.50726	3.4872	0.00212727
SmedASXL_078527	2.50591	2.71253	0.0083521
SmedASXL_078536	1.89742	2.70386	0.0038097
SmedASXL_078547	1.73254	1.99532	0.00918214
SmedASXL_078558	2.02532	2.04423	0.00266882
SmedASXL_078928	2.32396	2.13638	0.000273977
SmedASXL_079038	1.94752	6.60441	0.000269857
SmedASXL_079205	1.63704	5.40588	4.23701e-05
SmedASXL_079232	3.87911	7.26881	0.000392619
SmedASXL_079422	1.79931	4.14585	0.000576595
SmedASXL_079427	1.59304	3.23098	0.000548223
SmedASXL_079438	1.19314	6.1741	0.000813877
SmedASXL_079463	1.64234	3.08277	0.00153091
SmedASXL_079762	2.38427	3.07244	0.00343677
SmedASXL_079788	1.6258	5.03974	0.000462621
SmedASXL_079881	1.43273	3.8921	0.00708803
SmedASXL_079973	2.49833	2.43313	8.62532e-05
SmedASXL_080146	1.6237	3.47568	0.00011569
SmedASXL_080488	1.24749	3.94503	0.0085142
SmedASXL_080578	1.00781	3.39333	0.00371755
SmedASXL_080603	2.37011	2.24812	0.000140092
SmedASXL_080827	1.76086	1.80938	0.00446556
SmedASXL_081091	2.98934	3.84016	8.77663e-06
SmedASXL_081397	2.04885	3.80999	0.0022927
SmedASXL_081749	2.65611	3.45683	0.00273643
SmedASXL_082686	1.42112	2.46605	0.00762791

## Sheet: Irrad CPMs
name	Zhu, et al., 2015 60Gy irrad CPM +1	100 Gy. d7 #1 +1 (Solana, et al., 2012)	100 Gy. d7 #2 +1 (Solana, et al., 2012)
SmedASXL_024712	1.14319	1.36566	1.08255
SmedASXL_072404	1.3723	1.18283	1
SmedASXL_048300	1.02864	1.09141	1
SmedASXL_024174	1.0716	1.45707	1.33019
SmedASXL_058409	1.05728	1	1.08255
SmedASXL_020698	1.20047	1.09141	1.16509
SmedASXL_025186	1.30071	1	1
SmedASXL_071960	1.4439	1.09141	1.24764
SmedASXL_042282	1.17183	1.09141	1.24764
SmedASXL_077179	3.03334	2.91971	4.21932
SmedASXL_033540	1.11455	1.27424	1.08255
SmedASXL_039267	1.0716	1	1
SmedASXL_058888	1.11455	1.09141	1
SmedASXL_063608	1.20047	1.18283	1
SmedASXL_062276	1.04296	1.09141	1.08255
SmedASXL_009627	1.75892	1.09141	1.16509
SmedASXL_076650	1.20047	1.36566	1.24764
SmedASXL_048976	1	1	1
SmedASXL_050726	3.06198	1.73132	1.82547
SmedASXL_007115	30.8558	19.9229	19.7381
SmedASXL_047359	1.93076	1.54849	1.66037
SmedASXL_072616	1.83052	1.18283	1.24764
SmedASXL_016254	12.7562	1.91415	1.90801
SmedASXL_056281	1	1	1
SmedASXL_066319	1.04296	1	1.16509
SmedASXL_022098	1.38662	1.18283	1.08255
SmedASXL_048402	98.0134	129.529	123.912
SmedASXL_017368	14.9184	1.73132	1.16509
SmedASXL_079149	1.48686	1.18283	1
SmedASXL_033388	1.32934	1	1
SmedASXL_028842	1.01432	1	1.08255
SmedASXL_067405	1.24343	1.27424	1.08255
SmedASXL_080966	1.01432	1	1
SmedASXL_016961	1.4439	1.45707	1.24764
SmedASXL_028086	1.02864	1.09141	1
SmedASXL_035298	1.7446	1	1
SmedASXL_081617	1.0716	1	1
SmedASXL_005039	1.02864	1	1.16509
SmedASXL_012117	202.43	473.158	457.154
SmedASXL_040495	1.08592	1.09141	1.16509
SmedASXL_016870	17.8968	2.00556	2.48584
SmedASXL_075715	1.10024	1	1
SmedASXL_067961	1.18615	1.27424	1.24764
SmedASXL_040089	1.17183	1.09141	1
SmedASXL_034937	1.05728	1	1.24764
SmedASXL_025206	1.21479	1	1.08255
SmedASXL_052343	1.0716	1.18283	1
SmedASXL_050318	1.15751	1.18283	1.33019
SmedASXL_000969	1.30071	1.27424	1.33019
SmedASXL_005885	1.50118	1.18283	1.33019
SmedASXL_057659	1.41526	1	1.08255
SmedASXL_069636	1.94508	1.09141	1.57783
SmedASXL_076647	1.55845	1.36566	1.41273
SmedASXL_049329	1.01432	1	1.08255
SmedASXL_043279	1.01432	1.09141	1.08255
SmedASXL_062422	1.02864	1.36566	1.08255
SmedASXL_068670	1.08592	1.36566	1.08255
SmedASXL_007094	19.8013	14.8036	16.2712
SmedASXL_010778	12.0832	12.7925	10.3278
SmedASXL_067710	1.02864	1	1
SmedASXL_074534	2.40329	3.37679	2.48584
SmedASXL_060393	1.20047	1.09141	1
SmedASXL_067979	1.11455	1.73132	1.66037
SmedASXL_002173	81.8612	113.715	102.533
SmedASXL_068307	2.20282	1.09141	1.16509
SmedASXL_031422	1.0716	1	1.08255
SmedASXL_072348	2.64672	3.65103	4.79715
SmedASXL_072468	1.91644	1.27424	1.49528
SmedASXL_024763	1.08592	1.45707	1.41273
SmedASXL_004027	1.08592	1.09141	1.16509
SmedASXL_058276	1.02864	1.09141	1
SmedASXL_076460	2.71832	1.73132	2.2382
SmedASXL_053257	1.31503	1.09141	1.33019
SmedASXL_050431	1	1.09141	1
SmedASXL_057201	1.12887	1	1.16509
SmedASXL_037737	1.0716	1.18283	1.08255
SmedASXL_011928	13.4149	8.58744	7.85138
SmedASXL_072587	1.0716	1	1
SmedASXL_071200	1.0716	1	1
SmedASXL_035009	1.01432	1	1
SmedASXL_064497	1.01432	1.27424	1.16509
SmedASXL_005114	69.5752	49.6327	49.455
SmedASXL_031487	1.11455	1.09141	1.08255
SmedASXL_005893	3.09062	2.46264	2.15566
SmedASXL_014460	34.6075	32.6296	28.4881
SmedASXL_077737	2.04531	1.54849	1.16509
SmedASXL_042413	1.22911	1	1
SmedASXL_003734	1.60141	1.73132	1.49528
SmedASXL_069314	1.14319	1.82273	1.16509
SmedASXL_025212	1.28639	1	1
SmedASXL_028777	1.04296	1	1.08255
SmedASXL_081129	1.05728	1.36566	1.24764
SmedASXL_028374	1.25775	1.09141	1.33019
SmedASXL_018147	54.0101	3.4682	4.46697
SmedASXL_043054	1.02864	1	1
SmedASXL_001037	1	1	1
SmedASXL_053259	1.05728	1.27424	1.24764
SmedASXL_076527	3.49156	3.83386	4.96225
SmedASXL_064442	1.0716	1	1
SmedASXL_082516	1.20047	1.27424	1.24764
SmedASXL_070394	2.31738	1	1.16509
SmedASXL_032162	1.0716	1	1
SmedASXL_011672	37.772	31.0755	33.4409
SmedASXL_057915	1.08592	1	1
SmedASXL_047362	1.04296	1	1
SmedASXL_064182	1.05728	1.18283	1.24764
SmedASXL_006015	26.8177	23.3966	23.6178
SmedASXL_033082	3.40565	4.83943	4.46697
SmedASXL_082113	1.01432	1	1
SmedASXL_049196	1	1.09141	1.24764
SmedASXL_072748	1.35798	1	1.24764
SmedASXL_036649	1	1	1.08255
SmedASXL_017484	16.293	24.128	24.9386
SmedASXL_036314	1.04296	1	1.16509
SmedASXL_065308	1.4439	1.82273	1.08255
SmedASXL_080402	1.02864	1.09141	1.08255
SmedASXL_072142	1.31503	1.36566	1.74292
SmedASXL_032743	1.17183	1.18283	1.08255
SmedASXL_074144	1.0716	1	1.16509
SmedASXL_002323	27.8917	80.3481	80.41
SmedASXL_008465	1.0716	1.09141	1.08255
SmedASXL_013272	4.05002	8.13036	7.93393
SmedASXL_030117	1	1	1
SmedASXL_001424	1.30071	1.09141	1
SmedASXL_013432	10.8803	6.11923	5.54007
SmedASXL_005304	1	1	1
SmedASXL_038154	1.24343	1.09141	1.08255
SmedASXL_064405	1.01432	1	1
SmedASXL_073223	1.0716	1	1
SmedASXL_008054	5.62514	5.84499	4.8797
SmedASXL_075202	1.11455	1	1
SmedASXL_059931	1	1.09141	1.08255
SmedASXL_005607	69.833	110.606	111.778
SmedASXL_004066	2.03099	1.09141	1.16509
SmedASXL_011706	5.2958	5.66216	4.8797
SmedASXL_002658	12.5127	1.27424	2.15566
SmedASXL_071029	1.55845	1.36566	1.33019
SmedASXL_053433	1.21479	1.09141	1.16509
SmedASXL_044736	1	1.09141	1.08255
SmedASXL_047113	1.02864	1	1
SmedASXL_009677	791.241	1044.5	1036.38
SmedASXL_018630	634.773	103.659	108.063
SmedASXL_040284	1.01432	1	1
SmedASXL_077443	8.40309	1.91415	1.57783
SmedASXL_046726	1.17183	1	1
SmedASXL_074033	1.41526	1.91415	1.82547
SmedASXL_004067	156.894	129.255	128.205
SmedASXL_012766	4.22185	4.83943	3.39386
SmedASXL_018670	178.359	211.529	204.395
SmedASXL_047714	1.01432	1	1
SmedASXL_061315	7.48665	28.6987	30.4692
SmedASXL_049679	1.04296	1	1
SmedASXL_019001	57.6186	106.767	103.771
SmedASXL_034169	1.11455	1.09141	1
SmedASXL_075479	1.83052	1.18283	1.49528
SmedASXL_009280	15.2477	6.48489	6.69573
SmedASXL_044140	1.05728	1	1.08255
SmedASXL_035737	1	1	1
SmedASXL_029073	1.0716	1	1.08255
SmedASXL_041478	1.01432	1.09141	1.08255
SmedASXL_030108	1.01432	1.09141	1.08255
SmedASXL_011148	26.6316	22.2997	24.4433
SmedASXL_024382	1.02864	1	1
SmedASXL_015096	13.3719	12.244	9.50232
SmedASXL_057202	1.04296	1	1
SmedASXL_012014	5.36739	2.00556	2.98112
SmedASXL_045994	1	1	1
SmedASXL_076198	1.27207	1.09141	1
SmedASXL_038566	1.0716	1.6399	1.33019
SmedASXL_036437	1.05728	1	1.08255
SmedASXL_072507	1.54413	1.45707	1.41273
SmedASXL_058586	1.22911	1	1
SmedASXL_064555	1.05728	1.09141	1
SmedASXL_051191	1.01432	1	1
SmedASXL_080451	1.02864	1	1.16509
SmedASXL_065699	1.11455	1	1
SmedASXL_065779	2.20282	1.54849	1.33019
SmedASXL_018993	135.516	159.056	160.15
SmedASXL_078094	1	1	1.16509
SmedASXL_008945	8.38877	16.0835	18.665
SmedASXL_075981	1.17183	1.18283	1
SmedASXL_015757	5.20988	4.56518	4.05423
SmedASXL_007168	1.14319	1.27424	1
SmedASXL_079685	1.10024	1.09141	1
SmedASXL_039820	1.02864	1	1.08255
SmedASXL_019968	1	1	1
SmedASXL_068226	1.01432	1.09141	1
SmedASXL_041896	1.14319	1.36566	1.33019
SmedASXL_074821	2.53217	2.18839	1.82547
SmedASXL_000068	1	1	1
SmedASXL_007747	12.4555	31.8068	29.231
SmedASXL_006245	12.5843	13.6153	14.9504
SmedASXL_006186	4.16457	5.2965	4.13678
SmedASXL_006311	10.0212	13.2496	14.29
SmedASXL_042542	1.02864	1.09141	1.16509
SmedASXL_059430	1.01432	1	1
SmedASXL_052910	1.20047	1	1
SmedASXL_011945	35.1659	35.9205	37.8984
SmedASXL_010012	22.5506	29.43	32.6154
SmedASXL_080280	1.05728	1.09141	1.16509
SmedASXL_024448	1.08592	1	1.16509
SmedASXL_055465	1.01432	1	1
SmedASXL_030188	1.0716	1.18283	1.33019
SmedASXL_021808	1.18615	1	1
SmedASXL_058201	1.12887	1	1
SmedASXL_031359	1.02864	1	1
SmedASXL_003283	88.4052	24.7679	30.3041
SmedASXL_011424	27.6196	14.438	14.7028
SmedASXL_079437	1.3723	1.09141	1.08255
SmedASXL_071132	1.47254	1.45707	1.24764
SmedASXL_078838	3.20518	1.36566	1.33019
SmedASXL_077133	1.8878	1.6399	1.33019
SmedASXL_043154	1.17183	1.09141	1
SmedASXL_069861	1.57277	1.09141	1.08255
SmedASXL_024661	1.8878	1.27424	1
SmedASXL_025314	1.04296	1	1.08255
SmedASXL_030326	1.02864	1	1.08255
SmedASXL_043476	1.02864	1	1.24764
SmedASXL_040267	1	1	1
SmedASXL_072956	1.17183	1.36566	1.33019
SmedASXL_057348	1.22911	1.09141	1.16509
SmedASXL_055915	1.02864	1	1.16509
SmedASXL_048343	1.04296	1.18283	1.08255
SmedASXL_000573	1.01432	1.09141	1
SmedASXL_033690	1.27207	1.09141	1
SmedASXL_060890	1.05728	1.09141	1.16509
SmedASXL_023591	1	1	1
SmedASXL_004633	1.32934	1.27424	1.33019
SmedASXL_035775	1.8162	1.6399	1.33019
SmedASXL_003690	3.19086	3.65103	4.21932
SmedASXL_070961	1.05728	1.45707	1.41273
SmedASXL_033903	1.30071	1.09141	1.24764
SmedASXL_066374	1.14319	1.45707	1
SmedASXL_051585	1.18615	1	1
SmedASXL_028647	1.11455	1.27424	1.16509
SmedASXL_081208	1.27207	1.18283	1.16509
SmedASXL_047116	1.04296	1	1.08255
SmedASXL_062796	1.40094	1.18283	1
SmedASXL_069979	1.17183	1.18283	1.41273
SmedASXL_015130	10.1644	7.85612	6.77828
SmedASXL_038936	1.01432	1	1.08255
SmedASXL_045717	1.21479	1.45707	1.41273
SmedASXL_006445	14.7895	24.9507	26.6721
SmedASXL_056697	1.10024	1.91415	2.2382
SmedASXL_049686	1.11455	1	1.33019
SmedASXL_030645	1.05728	1.18283	1
SmedASXL_063831	1.12887	1.54849	1.33019
SmedASXL_065017	1.0716	1.09141	1
SmedASXL_069376	2.78992	1.27424	1.24764
SmedASXL_083123	1.02864	1	1.16509
SmedASXL_049618	1.02864	1	1
SmedASXL_070409	1.41526	1.18283	1.33019
SmedASXL_029540	1.15751	1.09141	1.24764
SmedASXL_052447	1.05728	1.73132	1.66037
SmedASXL_022506	1.04296	1.18283	1.16509
SmedASXL_076116	1.04296	1	1
SmedASXL_035327	1.14319	1.09141	1.08255
SmedASXL_004698	1.01432	1	1
SmedASXL_073620	1.08592	1.09141	1
SmedASXL_029138	1	1	1.08255
SmedASXL_045633	1.24343	1	1
SmedASXL_078345	1.04296	1	1
SmedASXL_063172	1.40094	1.09141	1.08255
SmedASXL_046073	1	1	1
SmedASXL_076380	2.03099	1.09141	1.16509
SmedASXL_059671	1.28639	1.18283	1.08255
SmedASXL_018395	97.1543	99.8195	99.3958
SmedASXL_068706	1.70165	1.18283	1.08255
SmedASXL_003885	446.216	604.978	611.433
SmedASXL_060061	1.25775	1	1.16509
SmedASXL_054942	1	1.09141	1.24764
SmedASXL_019697	17.682	12.7011	10.7405
SmedASXL_009329	14.7466	13.0668	18.0872
SmedASXL_024852	1.0716	1.18283	1
SmedASXL_060382	1.34366	1.36566	1.74292
SmedASXL_030394	1.04296	1.09141	1
SmedASXL_044078	1.02864	1	1
SmedASXL_038815	1.02864	1	1
SmedASXL_065520	1.4439	1.45707	1.49528
SmedASXL_046346	1.10024	1	1.08255
SmedASXL_018125	196.23	44.3307	39.797
SmedASXL_016414	11.8254	9.41017	9.74996
SmedASXL_044406	1.01432	1	1
SmedASXL_033066	1	1.09141	1
SmedASXL_041987	1.01432	1	1
SmedASXL_003776	17.5245	7.30763	9.00704
SmedASXL_045873	1.01432	1.09141	1.08255
SmedASXL_041423	1.12887	1.09141	1.08255
SmedASXL_048344	1.0716	1.09141	1.33019
SmedASXL_001197	10.7085	1.45707	1.49528
SmedASXL_081066	1.01432	1	1.08255
SmedASXL_056557	1.14319	1.09141	1.08255
SmedASXL_015961	9.69183	2.8283	2.48584
SmedASXL_052585	1.0716	1.18283	1
SmedASXL_079163	1.0716	1	1
SmedASXL_034817	1.24343	1	1
SmedASXL_013343	3.73499	3.01113	3.31131
SmedASXL_036669	1	1	1
SmedASXL_079776	1.11455	1	1
SmedASXL_064335	1.80188	16.2663	13.7948
SmedASXL_054480	1.02864	1	1.16509
SmedASXL_025595	1.08592	1.27424	1
SmedASXL_036847	1.14319	1	1.08255
SmedASXL_000833	1.31503	1	1
SmedASXL_013210	90.1378	14.1637	11.566
SmedASXL_036794	1.05728	1	1
SmedASXL_033457	1.02864	1	1
SmedASXL_067746	1.45822	1.54849	1.82547
SmedASXL_060527	1.48686	1.09141	1
SmedASXL_021522	1.01432	1	1.08255
SmedASXL_064262	1.0716	1	1.08255
SmedASXL_009213	30.4835	31.1669	31.1296
SmedASXL_048571	1.02864	1.09141	1
SmedASXL_041185	1.17183	1.45707	1.24764
SmedASXL_036198	1	1	1
SmedASXL_078516	2.01667	1.54849	1.24764
SmedASXL_005987	77.8805	68.5556	72.4855
SmedASXL_082449	1.05728	1.09141	1
SmedASXL_016115	1.0716	1.18283	1.24764
SmedASXL_043884	1.05728	1	1.08255
SmedASXL_032038	1.0716	1	1
SmedASXL_065379	8.17398	15.3521	15.941
SmedASXL_023903	1.01432	1.18283	1.08255
SmedASXL_066286	1.57277	1	1.08255
SmedASXL_025197	1.0716	1	1
SmedASXL_029202	1.4439	1	1.41273
SmedASXL_004245	12.8421	9.13593	11.0707
SmedASXL_057277	1	1	1
SmedASXL_026546	1.08592	1	1
SmedASXL_010545	14.8897	22.2083	23.948
SmedASXL_072235	1.57277	1.82273	1.82547
SmedASXL_017002	5.1526	7.7647	6.77828
SmedASXL_057543	1	1	1.08255
SmedASXL_077863	2.28874	3.74245	3.88914
SmedASXL_069066	2.10259	1.54849	1.33019
SmedASXL_076784	1.12887	1	1.16509
SmedASXL_028828	1.11455	1.18283	1.08255
SmedASXL_020581	1.34366	1.36566	1.41273
SmedASXL_042082	1	1.09141	1
SmedASXL_073602	1.10024	1.09141	1.08255
SmedASXL_013143	35.1945	22.7567	25.1862
SmedASXL_049910	1.01432	1.54849	1.90801
SmedASXL_060059	1.41526	1.18283	1
SmedASXL_047880	1.10024	1.09141	1
SmedASXL_039835	1.30071	1	1
SmedASXL_017229	19.5578	22.4825	21.1414
SmedASXL_053414	1.17183	1.18283	1
SmedASXL_062543	1.0716	1.36566	1.16509
SmedASXL_013875	41.3375	10.69	13.1344
SmedASXL_033027	1.01432	1.09141	1.66037
SmedASXL_020062	1	1	1
SmedASXL_012330	18.5985	31.7154	27.4975
SmedASXL_010240	3.53452	1.73132	1.82547
SmedASXL_023916	1.01432	1.18283	1.08255
SmedASXL_052200	1.35798	1.36566	1.49528
SmedASXL_072902	1.7446	1.45707	1.33019
SmedASXL_028283	1.02864	1	1
SmedASXL_046758	1.04296	1.27424	1.33019
SmedASXL_076787	1.24343	1.18283	1.08255
SmedASXL_064719	2.00235	2.09698	1.99056
SmedASXL_062642	2.27442	2.09698	2.15566
SmedASXL_006516	4.80894	10.1415	9.33723
SmedASXL_074804	1.02864	1	1.08255
SmedASXL_034451	1.52982	3.01113	1.99056
SmedASXL_069134	3.23381	1.27424	1.41273
SmedASXL_074281	1.50118	1.82273	2.15566
SmedASXL_012178	4.59415	6.48489	6.77828
SmedASXL_055412	1.05728	1.09141	1.33019
SmedASXL_051908	145.783	161.342	160.645
SmedASXL_075933	1.73029	1	1
SmedASXL_036580	1.02864	1.27424	1.57783
SmedASXL_015523	1.98803	1.54849	1.16509
SmedASXL_082359	1.01432	1	1.08255
SmedASXL_049035	1.04296	1	1.08255
SmedASXL_002253	1.01432	1	1.08255
SmedASXL_069706	1.48686	1.54849	1.49528
SmedASXL_001075	1.04296	1.09141	1
SmedASXL_077953	1.47254	1.09141	1.16509
SmedASXL_025947	1.8162	1	1
SmedASXL_018285	1.25775	1	1.16509
SmedASXL_030952	1.50118	2.55405	2.2382
SmedASXL_025222	1.02864	1.09141	1
SmedASXL_005876	1.20047	1.54849	1.74292
SmedASXL_083292	1	1	1
SmedASXL_063471	1.04296	1.09141	1
SmedASXL_027754	1.05728	1.09141	1.08255
SmedASXL_068175	1.02864	1.09141	1
SmedASXL_070308	45.0606	9.41017	8.67685
SmedASXL_008143	12.6416	14.438	16.5188
SmedASXL_067702	2.31738	1.45707	1.08255
SmedASXL_029785	1.04296	1.18283	1.08255
SmedASXL_020139	1.20047	1.09141	1.08255
SmedASXL_042299	1.91644	1.27424	1.16509
SmedASXL_006669	258.461	329.911	330.197
SmedASXL_062143	1.10024	1.27424	1.16509
SmedASXL_042947	1.41526	1.18283	1.33019
SmedASXL_053237	1.0716	1	1.16509
SmedASXL_055851	1.05728	1	1
SmedASXL_047339	1.02864	1	1.08255
SmedASXL_057039	1	1	1
SmedASXL_010719	5.28148	3.83386	3.22876
SmedASXL_066662	1.17183	1.45707	1.74292
SmedASXL_018889	122.499	71.0238	71.7426
SmedASXL_053266	1.04296	1.09141	1.08255
SmedASXL_025320	1.10024	1.18283	1.24764
SmedASXL_041824	1.02864	1.36566	1.16509
SmedASXL_036986	1.01432	1.09141	1.33019
SmedASXL_039117	1.02864	1	1
SmedASXL_017766	50.1869	30.8013	30.7168
SmedASXL_040114	1	1	1.08255
SmedASXL_008599	1	1	1.08255
SmedASXL_013233	4.83758	4.10811	3.72404
SmedASXL_017136	99.3881	14.7122	16.849
SmedASXL_026077	1.67301	1.09141	1.24764
SmedASXL_047718	1.01432	1	1
SmedASXL_037216	1.11455	1	1
SmedASXL_043381	1.05728	1	1.08255
SmedASXL_011602	7.48665	9.593	8.67685
SmedASXL_022923	1.11455	1.09141	1.16509
SmedASXL_083271	1.04296	1.09141	1
SmedASXL_023305	1.0716	1.09141	1
SmedASXL_009613	32.6028	44.2392	44.7498
SmedASXL_038455	1.01432	1	1.08255
SmedASXL_031887	1.04296	1	1
SmedASXL_011568	5.41035	6.57631	5.37498
SmedASXL_012712	30.3546	26.5962	25.8466
SmedASXL_063017	1.05728	1.09141	1.08255
SmedASXL_039229	1.04296	1	1.08255
SmedASXL_001988	1	1	1
SmedASXL_008327	53.6378	3.28537	5.04479
SmedASXL_049442	1.02864	1.09141	1
SmedASXL_013199	4.60847	2.91971	2.81603
SmedASXL_056533	1.3723	1.09141	1.16509
SmedASXL_010497	11.6679	15.3521	14.3726
SmedASXL_004801	32.2877	35.7377	38.6413
SmedASXL_066097	1.08592	1	1
SmedASXL_043150	1.12887	1.36566	1.74292
SmedASXL_038879	1.01432	1	1
SmedASXL_014941	20.374	6.85055	5.54007
SmedASXL_011401	1.78756	4.56518	4.13678
SmedASXL_034362	1.04296	1	1
SmedASXL_071737	1.14319	1.09141	1
SmedASXL_078444	1.40094	1.45707	1.16509
SmedASXL_059034	1.10024	1.18283	1.16509
SmedASXL_079643	1.17183	1.09141	1.16509
SmedASXL_016990	12.57	7.67329	7.68629
SmedASXL_039655	1.05728	1	1
SmedASXL_038564	1.04296	1.18283	1.08255
SmedASXL_042371	1.14319	1.27424	1.16509
SmedASXL_043686	1.04296	1.27424	1.16509
SmedASXL_033113	1.02864	1	1.16509
SmedASXL_070826	1.10024	1.36566	1.16509
SmedASXL_015341	6.22655	4.93084	6.1179
SmedASXL_044565	1.14319	1.09141	1.33019
SmedASXL_019774	1.58709	4.38235	4.71461
SmedASXL_007458	1.21479	1	1.08255
SmedASXL_050871	1.28639	1.09141	1.24764
SmedASXL_055907	1.15751	1.18283	1
SmedASXL_019552	25.5004	47.9873	48.4644
SmedASXL_067472	12.8421	16.1749	16.1061
SmedASXL_062338	1.3723	1.18283	1.16509
SmedASXL_004417	2.64672	2.27981	2.07311
SmedASXL_037486	1.02864	1	1.16509
SmedASXL_022380	1.0716	1.09141	1
SmedASXL_009278	5.82561	2.00556	2.15566
SmedASXL_013468	23.6818	11.0556	12.3089
SmedASXL_036484	1.01432	1	1.08255
SmedASXL_072863	2.84719	10.0501	10.8231
SmedASXL_013721	27.3046	29.0644	27.415
SmedASXL_076104	1.45822	1.09141	1.16509
SmedASXL_025293	1.02864	1.45707	1.66037
SmedASXL_012867	1.42958	1.09141	1.08255
SmedASXL_003952	1.40094	1.45707	1.41273
SmedASXL_060226	1.17183	1.36566	1.24764
SmedASXL_007864	1.10024	1.18283	1.24764
SmedASXL_001221	5.33876	8.67885	7.3561
SmedASXL_046583	1.11455	1	1
SmedASXL_030678	1.01432	1.09141	1.16509
SmedASXL_036060	1	1.09141	1.16509
SmedASXL_068131	1.21479	1.09141	1.33019
SmedASXL_074510	1.90212	1.82273	1.99056
SmedASXL_074035	1.08592	1.82273	1.99056
SmedASXL_062968	1	1	1
SmedASXL_043938	1.14319	1	1.08255
SmedASXL_061152	1	1.09141	1.08255
SmedASXL_052191	1.31503	1.82273	1.90801
SmedASXL_070745	1.35798	1.09141	1.08255
SmedASXL_040185	1.0716	1.09141	1
SmedASXL_070309	1.30071	1.45707	1.24764
SmedASXL_076041	1.50118	1.09141	1
SmedASXL_028669	1.32934	1.09141	1.16509
SmedASXL_010813	90.3239	109.327	111.448
SmedASXL_056871	1.04296	1	1
SmedASXL_012421	7.73008	7.85612	8.51176
SmedASXL_028963	1.10024	1	1.08255
SmedASXL_024651	1.30071	1	1
SmedASXL_015188	17.1952	15.992	16.3537
SmedASXL_038015	1.11455	1.09141	1
SmedASXL_018425	8.08807	1.91415	2.2382
SmedASXL_067908	1.20047	1.09141	1
SmedASXL_025847	1.08592	1	1.24764
SmedASXL_068428	1.08592	1.6399	1.41273
SmedASXL_060765	1.02864	3.01113	3.14622
SmedASXL_072703	1.05728	1.18283	1.16509
SmedASXL_025122	1.38662	1.18283	1
SmedASXL_045038	1.0716	1	1
SmedASXL_059463	1.12887	1.09141	1
SmedASXL_010796	189.6	311.719	324.831
SmedASXL_002403	1.12887	1	1.33019
SmedASXL_015720	121.411	139.859	145.622
SmedASXL_002373	1.24343	1	1
SmedASXL_024055	1.11455	1	1
SmedASXL_081667	1.0716	1	1
SmedASXL_006657	24.0828	21.4769	19.4079
SmedASXL_018304	40.3781	6.30206	5.78771
SmedASXL_070588	1.25775	1.09141	1
SmedASXL_030126	1.77324	1.36566	1.49528
SmedASXL_056061	2.31738	2.09698	1.66037
SmedASXL_067022	1	1	1
SmedASXL_078987	1.04296	1.09141	1.08255
SmedASXL_021858	1.02864	1.27424	1.08255
SmedASXL_016802	15.5198	4.10811	5.12734
SmedASXL_082509	1.05728	1.09141	1
SmedASXL_064352	1.05728	1.09141	1.16509
SmedASXL_060362	1.10024	1.18283	1.16509
SmedASXL_067150	1.45822	1.09141	1.33019
SmedASXL_044593	1.02864	1	1.16509
SmedASXL_016766	5.71106	8.13036	8.26412
SmedASXL_001802	57.7904	20.1971	17.8395
SmedASXL_073677	1.20047	1.18283	1
SmedASXL_030491	1.04296	1.27424	1.08255
SmedASXL_010530	30.8272	29.0644	27.2499
SmedASXL_016269	16.5937	6.75914	8.18157
SmedASXL_014555	10.6369	5.2965	5.45753
SmedASXL_021036	1.0716	1.18283	1.24764
SmedASXL_028943	1.08592	1	1
SmedASXL_072295	1.0716	1.18283	1
SmedASXL_018200	31.0133	8.22178	7.02592
SmedASXL_017020	17.0663	5.02226	3.97168
SmedASXL_064644	1.27207	1	1.08255
SmedASXL_067042	4.09297	2.27981	2.56839
SmedASXL_056569	1.02864	1	1
SmedASXL_006478	4.80894	7.7647	8.34666
SmedASXL_026125	1.0716	1	1
SmedASXL_073596	1.0716	1.18283	1
SmedASXL_023320	1.05728	1.09141	1
SmedASXL_069452	1.04296	1.36566	1.08255
SmedASXL_077010	2.17418	1.36566	2.2382
SmedASXL_067039	1.3723	1.36566	1.41273
SmedASXL_070466	1.17183	1	1.16509
SmedASXL_060814	1.02864	1.09141	1
SmedASXL_019159	52.077	129.895	120.363
SmedASXL_075785	1.24343	1.09141	1.16509
SmedASXL_043942	1.02864	1.09141	1.24764
SmedASXL_033362	1	1.09141	1.08255
SmedASXL_029924	1.0716	1.09141	1.08255
SmedASXL_076916	1.28639	1.09141	1.16509
SmedASXL_015576	97.455	92.0492	94.0302
SmedASXL_069755	1.25775	1	1.08255
SmedASXL_025271	1.15751	1	1.08255
SmedASXL_024878	1.10024	1.18283	1.24764
SmedASXL_048189	1.3723	1	1.16509
SmedASXL_034177	1	1	1.08255
SmedASXL_059087	1.02864	1	1
SmedASXL_045379	1.02864	1	1
SmedASXL_078825	4.62279	1.82273	2.2382
SmedASXL_076820	1.63005	1.36566	1.24764
SmedASXL_072554	1.24343	1.45707	1.24764
SmedASXL_053200	1.14319	1.09141	1.49528
SmedASXL_000568	1.05728	1	1.08255
SmedASXL_029450	1.01432	1.09141	1.08255
SmedASXL_075534	1.85916	2.91971	2.4033
SmedASXL_041381	1.12887	1.27424	1.08255
SmedASXL_014509	3.77795	1.45707	1.99056
SmedASXL_005973	46.9794	12.7011	14.0424
SmedASXL_011636	5.18124	6.57631	5.54007
SmedASXL_027506	1	1	1
SmedASXL_041179	1.12887	1	1
SmedASXL_066861	1.30071	1.36566	1.24764
SmedASXL_067463	1.27207	1.18283	1
SmedASXL_040933	1.0716	1	1
SmedASXL_070680	1.27207	1.09141	1.33019
SmedASXL_048838	1.14319	1	1
SmedASXL_043664	1.0716	1	1.08255
SmedASXL_066352	1.5155	1.09141	1.57783
SmedASXL_015442	8.24558	5.38792	8.09902
SmedASXL_008840	7.01412	3.65103	5.12734
SmedASXL_032105	1.17183	1.36566	1.49528
SmedASXL_007499	1.02864	1.09141	1
SmedASXL_021313	1.11455	1.09141	1.08255
SmedASXL_076601	3.09062	2.64547	2.07311
SmedASXL_035106	1	1	1.08255
SmedASXL_053947	1.01432	1.09141	1.16509
SmedASXL_063127	1.10024	1.09141	1.16509
SmedASXL_010327	4.05002	5.11367	4.79715
SmedASXL_069656	51.5329	56.0318	66.4596
SmedASXL_014134	2.91879	6.94197	6.77828
SmedASXL_029529	1.85916	1.09141	1.16509
SmedASXL_019152	1.08592	1	1.16509
SmedASXL_051944	1.05728	1.09141	1.16509
SmedASXL_042417	1.08592	1.09141	1.24764
SmedASXL_015585	3.16222	6.30206	6.77828
SmedASXL_009434	2.43193	1.09141	1
SmedASXL_018617	11.6822	13.7981	13.9598
SmedASXL_063278	1.14319	1.09141	1.16509
SmedASXL_072573	2.3317	1.54849	1.66037
SmedASXL_060668	1.17183	1	1
SmedASXL_028478	1.21479	1.6399	1
SmedASXL_058741	1.05728	1	1.08255
SmedASXL_041787	1.01432	1	1
SmedASXL_028662	1.10024	1.18283	1.24764
SmedASXL_010967	110.543	188.766	192.096
SmedASXL_064753	1.41526	2.27981	2.15566
SmedASXL_079817	14.7895	26.2305	23.948
SmedASXL_074081	2.71832	2.00556	1.82547
SmedASXL_002716	1.12887	1	1.08255
SmedASXL_024536	1.14319	1	1.08255
SmedASXL_031253	1.04296	1	1.16509
SmedASXL_059777	1.27207	1	1.33019
SmedASXL_025161	1.0716	1	1.16509
SmedASXL_069251	1.7446	1.45707	1.16509
SmedASXL_011720	13.601	15.6264	15.3631
SmedASXL_041616	1.02864	1.09141	1
SmedASXL_067782	1.11455	1.09141	1.41273
SmedASXL_032779	1.04296	1	1
SmedASXL_066972	1.14319	1.18283	1
SmedASXL_003160	17.9541	10.4157	9.83251
SmedASXL_035374	1	1.27424	1.41273
SmedASXL_041225	1.04296	1.09141	1
SmedASXL_054407	1.05728	1.09141	1
SmedASXL_083412	1.01432	1	1.08255
SmedASXL_052316	1.31503	1.18283	1
SmedASXL_069911	1.18615	1	1
SmedASXL_004240	474.569	191.326	188.959
SmedASXL_044424	1	1.09141	1
SmedASXL_015484	36.1253	32.8124	30.0565
SmedASXL_041659	1.01432	1.18283	1
SmedASXL_049280	1.12887	1.18283	1.08255
SmedASXL_041465	1.22911	1.09141	1.08255
SmedASXL_048507	1.0716	1.18283	1
SmedASXL_065253	1.31503	1.18283	1.16509
SmedASXL_035653	1.02864	1	1
SmedASXL_006841	20.059	30.7098	33.1107
SmedASXL_061868	1.05728	1.09141	1.24764
SmedASXL_047979	1.02864	1	1
SmedASXL_027303	1.17183	1	1
SmedASXL_034825	1.08592	1.18283	1.08255
SmedASXL_018843	134.241	134.74	129.938
SmedASXL_023242	1.0716	1.45707	1.66037
SmedASXL_012762	82.3481	59.6884	60.5988
SmedASXL_068439	1.08592	1.18283	1
SmedASXL_076952	1.98803	2.18839	2.2382
SmedASXL_031183	1.01432	1	1
SmedASXL_023313	1	1.09141	1.33019
SmedASXL_026321	1.42958	3.19396	2.98112
SmedASXL_024451	1.14319	1.27424	1.16509
SmedASXL_072513	2.67536	1.91415	1.57783
SmedASXL_017546	1.8878	1.27424	1.41273
SmedASXL_016531	4.65143	6.02782	6.53063
SmedASXL_063585	1.08592	1	1.08255
SmedASXL_064813	1.05728	1	1
SmedASXL_023290	1.02864	1	1
SmedASXL_019822	1	1	1
SmedASXL_060046	1.14319	1	1
SmedASXL_042168	1	1	1
SmedASXL_003611	1	1	1
SmedASXL_024702	1.25775	1.27424	1
SmedASXL_062008	1.14319	1	1
SmedASXL_022390	1.01432	1.18283	1.08255
SmedASXL_062280	1.25775	1.09141	1
SmedASXL_028442	1.02864	1.36566	1
SmedASXL_011572	1.97371	2.27981	2.81603
SmedASXL_047974	1.12887	1.27424	1.16509
SmedASXL_006621	36.0967	50.7297	46.1531
SmedASXL_021073	1.11455	1	1.08255
SmedASXL_036560	1.24343	1	1.08255
SmedASXL_082989	1.40094	1.18283	1.16509
SmedASXL_024159	1.11455	1.36566	1
SmedASXL_013328	7.42938	8.22178	9.08959
SmedASXL_069191	1.60141	1.18283	1
SmedASXL_000599	1.0716	1	1
SmedASXL_002719	1.08592	1.36566	1.16509
SmedASXL_041537	1.02864	1.09141	1
SmedASXL_049170	1.0716	1.09141	1.16509
SmedASXL_028977	1.02864	1	1.08255
SmedASXL_003744	139.21	298.464	283.805
SmedASXL_066521	1.05728	1.27424	1.16509
SmedASXL_024040	1.05728	1	1
SmedASXL_035259	1.04296	1	1
SmedASXL_052567	1.01432	1.09141	1
SmedASXL_069213	4.37936	8.40461	6.61318
SmedASXL_062271	1.02864	1	1.08255
SmedASXL_039346	1.01432	1.27424	1.16509
SmedASXL_048858	1.55845	4.38235	3.88914
SmedASXL_035686	1.15751	1.18283	1.16509
SmedASXL_001021	1.47254	1	1
SmedASXL_002326	1.04296	1	1.08255
SmedASXL_082533	1.32934	1	1
SmedASXL_014123	1.02864	1.09141	1.08255
SmedASXL_072857	1.42958	1.18283	1.41273
SmedASXL_004692	31.6147	122.216	122.179
SmedASXL_036601	1.10024	1	1.16509
SmedASXL_057199	1.08592	1.54849	1.49528
SmedASXL_057528	1.14319	1	1.08255
SmedASXL_062689	1.38662	1.18283	1.33019
SmedASXL_014561	36.0967	40.4912	38.0635
SmedASXL_006628	30.1971	10.1415	8.26412
SmedASXL_056547	1.05728	1	1.08255
SmedASXL_049375	1.04296	1.18283	1
SmedASXL_026443	1.17183	1.09141	1
SmedASXL_076199	1.77324	2.09698	2.15566
SmedASXL_003008	1.30071	1.27424	1.49528
SmedASXL_032217	1.01432	1.27424	1.24764
SmedASXL_011671	73.241	49.907	50.1153
SmedASXL_013930	15.0043	14.0723	12.9693
SmedASXL_006405	36.0394	34.8235	35.0093
SmedASXL_075753	1.30071	1	1
SmedASXL_081041	1.21479	1	1.08255
SmedASXL_030851	1.04296	1.09141	1
SmedASXL_004315	2.47489	4.10811	4.96225
SmedASXL_076083	1.84484	1.45707	1.66037
SmedASXL_073614	2.84719	1.09141	1.16509
SmedASXL_047719	1.01432	1	1
SmedASXL_028783	1	1.36566	1
SmedASXL_024098	1	1	1
SmedASXL_010895	15.7059	2.09698	1.74292
SmedASXL_050608	1.01432	1	1.08255
SmedASXL_030443	1.0716	1	1.08255
SmedASXL_039005	1.01432	1	1.08255
SmedASXL_073157	1.08592	1.09141	1.33019
SmedASXL_081527	1.04296	1.09141	1.16509
SmedASXL_012190	16.694	4.38235	5.20989
SmedASXL_015806	63.9764	33.5437	34.7616
SmedASXL_074849	1.45822	1.45707	1.24764
SmedASXL_067177	3.43429	5.75357	6.69573
SmedASXL_062665	1.3723	1	1
SmedASXL_018468	2.41761	2.46264	2.4033
SmedASXL_007827	1.24343	1.18283	1.49528
SmedASXL_080063	7.41506	11.3299	11.8136
SmedASXL_053293	1.15751	1.27424	1.16509
SmedASXL_008045	67.5562	66.7273	66.4596
SmedASXL_076705	1.38662	1.6399	1.41273
SmedASXL_062577	1.20047	1	1.08255
SmedASXL_013333	27.7485	60.4197	62.9101
SmedASXL_008511	17.5388	28.2416	28.2404
SmedASXL_025667	1.27207	1.27424	1.24764
SmedASXL_010334	33.691	26.4133	23.6178
SmedASXL_030681	1.04296	1.09141	1
SmedASXL_063848	1.21479	1.6399	1.16509
SmedASXL_012600	7.17163	4.38235	6.20045
SmedASXL_068386	1.04296	1.09141	1
SmedASXL_064217	1.05728	1	1
SmedASXL_066977	2.47489	2.09698	3.6415
SmedASXL_057621	1.17183	1.27424	1.08255
SmedASXL_013133	17.7536	1.54849	1.49528
SmedASXL_041189	1	1.18283	1.08255
SmedASXL_012840	1.8162	1.82273	1.41273
SmedASXL_072391	2.67536	3.19396	3.55895
SmedASXL_007942	211.465	200.742	198.534
SmedASXL_004940	3.01902	3.4682	2.89858
SmedASXL_033500	1.04296	1	1
SmedASXL_064296	1.02864	1.91415	3.55895
SmedASXL_065782	1.18615	1.27424	1
SmedASXL_071349	1.02864	1	1.41273
SmedASXL_012930	16.336	13.4324	17.4268
SmedASXL_033762	1.04296	1	1
SmedASXL_054690	1.0716	1	1
SmedASXL_059830	1.14319	1.09141	1.16509
SmedASXL_012931	5.18124	7.03338	6.20045
SmedASXL_017021	11.8111	8.9531	9.74996
SmedASXL_040058	1.01432	1.09141	1.08255
SmedASXL_054449	1.0716	1.18283	1.33019
SmedASXL_034536	1.02864	1.18283	1
SmedASXL_053355	1.42958	1.09141	1.16509
SmedASXL_069883	1.27207	1.09141	1
SmedASXL_069580	2.36034	1.27424	1.41273
SmedASXL_065116	1.28639	1.6399	1.66037
SmedASXL_067994	1.40094	2.64547	2.4033
SmedASXL_036105	1.0716	1	1.08255
SmedASXL_026005	1.05728	1.27424	1.08255
SmedASXL_019304	2.20282	2.00556	2.4033
SmedASXL_006396	698.208	854.724	870.3
SmedASXL_065585	1.38662	1	1
SmedASXL_055732	1.11455	1	1
SmedASXL_070110	1	1.09141	1
SmedASXL_073911	1.15751	1.09141	1.08255
SmedASXL_075392	1.11455	1.18283	1.16509
SmedASXL_067199	1.27207	1.45707	1.08255
SmedASXL_078750	1.3723	1.18283	1.41273
SmedASXL_017147	4.06434	5.38792	5.12734
SmedASXL_065194	1.14319	1	1
SmedASXL_066344	1.24343	1	1.08255
SmedASXL_015989	65.8665	83.3648	83.877
SmedASXL_078796	1.95939	1.82273	2.73348
SmedASXL_079138	1.01432	1.09141	1.08255
SmedASXL_079882	1.10024	1.36566	1.24764
SmedASXL_061094	1.08592	1	1.41273
SmedASXL_049668	1.25775	1.18283	1.16509
SmedASXL_026366	1.3723	1	1
SmedASXL_046102	1.08592	1	1
SmedASXL_077851	1.95939	1.36566	1.82547
SmedASXL_017404	2496.33	5185.96	5118.74
SmedASXL_069481	1.14319	1	1.08255
SmedASXL_041893	1.22911	1.27424	1.08255
SmedASXL_006012	24.4694	57.1287	52.4266
SmedASXL_059019	1.4439	1.18283	1.49528
SmedASXL_082079	1.01432	1	1
SmedASXL_076484	1.77324	1.6399	1.24764
SmedASXL_022887	1.08592	1.18283	1.16509
SmedASXL_036079	1.15751	1	1
SmedASXL_076890	2.53217	3.83386	4.54951
SmedASXL_027690	1.01432	1.09141	1
SmedASXL_026297	1.14319	1	1.16509
SmedASXL_008903	2.57513	1.91415	2.15566
SmedASXL_016051	7.95919	5.57074	5.12734
SmedASXL_065137	1.21479	1.27424	1.41273
SmedASXL_063742	1.04296	1	1
SmedASXL_014688	16.0353	1.45707	1.49528
SmedASXL_075045	2.40329	5.02226	3.14622
SmedASXL_073841	1.21479	1.09141	1.08255
SmedASXL_080345	1.02864	1.18283	1.16509
SmedASXL_036238	1.11455	1	1
SmedASXL_048208	1.05728	1.09141	1.08255
SmedASXL_077714	7.20027	3.01113	3.22876
SmedASXL_055893	1.01432	1.27424	1
SmedASXL_037717	1.04296	1	1
SmedASXL_015559	18.3121	11.8784	13.7122
SmedASXL_081127	1.05728	1	1
SmedASXL_024817	1.14319	1.09141	1.08255
SmedASXL_077458	1.50118	1.45707	1.57783
SmedASXL_007076	45.977	41.314	38.8064
SmedASXL_066809	1.05728	1.27424	1.24764
SmedASXL_016979	90.2667	48.6272	50.7757
SmedASXL_064807	1.24343	1.27424	1.16509
SmedASXL_048063	1.10024	1.09141	1.24764
SmedASXL_071241	2.31738	1.27424	1.24764
SmedASXL_002329	9.0045	14.5294	15.033
SmedASXL_068988	1.58709	1.6399	1.90801
SmedASXL_012159	1.11455	1.18283	1.41273
SmedASXL_011453	10.0212	2.55405	2.2382
SmedASXL_001577	1.12887	1	1.08255
SmedASXL_065336	1.08592	1.09141	1
SmedASXL_042392	1.08592	1	1.08255
SmedASXL_036544	1.0716	1	1
SmedASXL_039022	1.11455	1.18283	1
SmedASXL_077553	1.08592	1.18283	1.16509
SmedASXL_060901	1.01432	1	1.08255
SmedASXL_044453	1.01432	1.27424	1.08255
SmedASXL_029165	1.08592	1.09141	1
SmedASXL_011318	3.39133	1.91415	2.32075
SmedASXL_022659	1.15751	2.37122	1.57783
SmedASXL_029595	1.15751	1.18283	1.16509
SmedASXL_082176	1	1.09141	1
SmedASXL_078155	1.14319	1.27424	1
SmedASXL_042470	1	1	1
SmedASXL_020794	1.02864	1.09141	1
SmedASXL_082645	1.0716	1.27424	1.41273
SmedASXL_072071	1.91644	1.6399	2.15566
SmedASXL_023042	1.20047	1.09141	1.08255
SmedASXL_014143	108.882	104.573	104.761
SmedASXL_015064	60.7259	14.8036	14.7853
SmedASXL_007890	19.4576	44.6963	43.9243
SmedASXL_077513	4.0357	1.82273	1.99056
SmedASXL_022559	1.21479	1.36566	1.08255
SmedASXL_081006	1.02864	1.09141	1.08255
SmedASXL_001456	3.82091	13.5238	10.9882
SmedASXL_070589	1.55845	1	1.16509
SmedASXL_078192	1.34366	1.18283	1.08255
SmedASXL_062754	1.45822	1	1.16509
SmedASXL_075353	1.52982	1.18283	1.24764
SmedASXL_057228	1.01432	1	1
SmedASXL_011488	5.76834	6.57631	6.28299
SmedASXL_063503	1.11455	1.09141	1.16509
SmedASXL_043037	1.05728	1	1
SmedASXL_030376	1.0716	1	1.08255
SmedASXL_076567	1.25775	1.09141	1.41273
SmedASXL_031664	1.0716	1	1.08255
SmedASXL_052977	1.02864	1.6399	1.57783
SmedASXL_032538	1.05728	1.09141	1.08255
SmedASXL_068847	1.12887	1.54849	1.49528
SmedASXL_073457	2.54649	1.6399	1.90801
SmedASXL_016239	1.18615	1	1
SmedASXL_009392	12.0975	23.3966	21.3065
SmedASXL_030916	1.04296	1	1
SmedASXL_061174	1.08592	1.09141	1.08255
SmedASXL_029333	1.12887	1.09141	1.24764
SmedASXL_053760	1.05728	1	1
SmedASXL_041646	1.15751	1.18283	1.08255
SmedASXL_030955	1.30071	1.09141	1
SmedASXL_039162	1	1	1
SmedASXL_001667	1.20047	1	1.16509
SmedASXL_013274	80.4007	27.1447	31.79
SmedASXL_025960	1.01432	1	1
SmedASXL_053393	1.5155	1.09141	1.16509
SmedASXL_056910	1	1	1
SmedASXL_068331	1.15751	1.36566	1.57783
SmedASXL_037658	1.11455	1	1
SmedASXL_043672	1.05728	1	1
SmedASXL_032574	1.11455	1	1.16509
SmedASXL_076957	1.57277	1.54849	1.08255
SmedASXL_078193	2.11691	2.09698	2.56839
SmedASXL_043875	1.18615	1.09141	1.08255
SmedASXL_076068	1.10024	1.18283	1.08255
SmedASXL_036595	1.41526	1	1
SmedASXL_063298	1.71597	2.46264	1.90801
SmedASXL_066401	1.10024	1	1
SmedASXL_083088	1	1	1
SmedASXL_020214	1.0716	1	1.08255
SmedASXL_069425	1.0716	1.36566	1.33019
SmedASXL_080477	1.04296	1.09141	1
SmedASXL_056027	1	1.09141	1.08255
SmedASXL_050554	1.05728	1.27424	1.08255
SmedASXL_053424	1.10024	1.09141	1.08255
SmedASXL_074362	1.54413	1.18283	1.41273
SmedASXL_046246	1.02864	1.18283	1.08255
SmedASXL_025024	1.05728	1.27424	1
SmedASXL_038445	1.11455	1.36566	1.16509
SmedASXL_072156	5.23852	1.6399	1.90801
SmedASXL_018610	22.7797	4.38235	4.21932
SmedASXL_042643	1.0716	1.18283	1
SmedASXL_019665	1.50118	1	1.41273
SmedASXL_006894	21.448	7.7647	8.5943
SmedASXL_050359	1.63005	2.64547	3.55895
SmedASXL_028458	1.34366	1.73132	1.24764
SmedASXL_041814	1.01432	1	1
SmedASXL_055791	1.01432	1.18283	1.33019
SmedASXL_015147	8.2599	7.58187	8.09902
SmedASXL_041573	1.01432	1	1.08255
SmedASXL_068642	1.28639	1	1
SmedASXL_045522	1.02864	1	1
SmedASXL_041039	1.05728	1	1
SmedASXL_029815	1.01432	1	1
SmedASXL_014628	76.1335	71.8465	71.9077
SmedASXL_055375	1.0716	1.09141	1.08255
SmedASXL_067226	1.68733	1	1.08255
SmedASXL_028755	1.01432	1.09141	1.16509
SmedASXL_014340	1.3723	1.27424	1.16509
SmedASXL_023934	1.01432	1	1.08255
SmedASXL_034090	1	1.09141	1
SmedASXL_072381	1.31503	1.09141	1.49528
SmedASXL_002031	256.987	61.9737	58.4526
SmedASXL_080196	1.3723	1.09141	1.08255
SmedASXL_000562	1.34366	1.36566	1.90801
SmedASXL_062241	1.02864	1	1.08255
SmedASXL_030410	1.02864	1.09141	1
SmedASXL_057810	1.02864	1	1.16509
SmedASXL_058380	1.02864	1.27424	1.08255
SmedASXL_034766	1.30071	1	1
SmedASXL_057440	1.04296	1	1
SmedASXL_078705	2.2601	2.27981	2.15566
SmedASXL_074905	1.18615	1.09141	1.08255
SmedASXL_067978	1.15751	1	1.16509
SmedASXL_022423	1	1.18283	1.08255
SmedASXL_017091	27.9633	12.0612	12.474
SmedASXL_031362	1.04296	1.27424	1
SmedASXL_062696	1.30071	1.09141	1.24764
SmedASXL_079482	1.04296	1	1.33019
SmedASXL_078677	1.58709	2.64547	3.06367
SmedASXL_027217	1.08592	1	1
SmedASXL_058268	1.01432	1.09141	1
SmedASXL_004262	4.45096	7.30763	6.53063
SmedASXL_005092	40.9652	31.1669	32.4503
SmedASXL_000657	2.13123	5.2965	3.6415
SmedASXL_001432	7.7444	14.6208	14.6202
SmedASXL_062692	1.25775	1.09141	1.16509
SmedASXL_012220	6.82797	1.73132	1.74292
SmedASXL_066824	1.50118	1.09141	1.24764
SmedASXL_065602	1.12887	1.09141	1.08255
SmedASXL_043689	1.02864	1.27424	1.16509
SmedASXL_050299	1.04296	1.18283	1.08255
SmedASXL_045946	1.42958	1.27424	1.24764
SmedASXL_048995	1.01432	1	1.08255
SmedASXL_076992	1.40094	1	1.08255
SmedASXL_005882	2.73264	2.46264	2.2382
SmedASXL_039642	1.85916	1	1.08255
SmedASXL_054337	1.01432	1.09141	1.08255
SmedASXL_000315	1.01432	1.09141	1
SmedASXL_023238	1.04296	1	1
SmedASXL_063057	3.54884	6.30206	5.54007
SmedASXL_021518	1	1	1
SmedASXL_041946	1.08592	1	1.08255
SmedASXL_047867	1.05728	1.36566	1.16509
SmedASXL_023558	1.15751	1	1
SmedASXL_047982	1.02864	1.09141	1
SmedASXL_081215	1.01432	1	1
SmedASXL_039515	1.11455	1	1
SmedASXL_045556	1	1	1
SmedASXL_067325	1.93076	2.18839	2.2382
SmedASXL_003198	1	1	1
SmedASXL_062685	1.73029	1.18283	1
SmedASXL_042170	1.0716	1	1
SmedASXL_015003	96.5385	131.449	127.049
SmedASXL_070792	2.17418	1.54849	1.90801
SmedASXL_073807	1.70165	2.27981	2.48584
SmedASXL_015863	19.6867	5.84499	6.36554
SmedASXL_025916	1.32934	2.91971	2.2382
SmedASXL_012408	43.4568	24.7679	28.6532
SmedASXL_081020	1.17183	1	1
SmedASXL_065130	1.47254	1.27424	1.16509
SmedASXL_072159	1.12887	1.09141	1.08255
SmedASXL_016532	27.0039	37.4745	35.9173
SmedASXL_050865	1.12887	1	1
SmedASXL_035511	1.11455	1	1
SmedASXL_028487	1.12887	1.36566	1.16509
SmedASXL_003443	1.45822	1.09141	1.16509
SmedASXL_077917	1.20047	1.36566	1.16509
SmedASXL_010242	1.47254	1.09141	1.08255
SmedASXL_074021	6.44134	2.64547	3.22876
SmedASXL_029032	1.52982	2.09698	2.07311
SmedASXL_029717	1.05728	1	1
SmedASXL_049793	1.02864	1.18283	1.16509
SmedASXL_032377	1.04296	1.09141	1.08255
SmedASXL_073639	1.28639	1.09141	1.24764
SmedASXL_058177	1.0716	1	1.08255
SmedASXL_007041	35.08	28.7901	29.0659
SmedASXL_004313	9.01882	12.7011	12.6391
SmedASXL_075502	2.03099	1.73132	1.66037
SmedASXL_074286	5.02373	2.46264	2.56839
SmedASXL_007032	29.7532	14.2552	14.3726
SmedASXL_076831	3.40565	3.28537	3.88914
SmedASXL_003024	1.11455	1.18283	1.24764
SmedASXL_024809	1.15751	1.09141	1.16509
SmedASXL_078555	1.0716	1.54849	1.41273
SmedASXL_032355	1.01432	1	1
SmedASXL_080334	1.0716	1	1.08255
SmedASXL_048200	1.01432	1	1
SmedASXL_078737	1.17183	1.09141	1.08255
SmedASXL_050133	1.0716	1	1.16509
SmedASXL_000626	14.2167	1.27424	1.57783
SmedASXL_081097	1.04296	1	1.24764
SmedASXL_051864	1.35798	1	1
SmedASXL_048912	1.15751	1.09141	1
SmedASXL_043256	1.01432	1	1.16509
SmedASXL_067114	1.34366	1.45707	1.33019
SmedASXL_073648	1.08592	1.09141	1.24764
SmedASXL_017696	34.9082	15.6264	13.382
SmedASXL_064952	1.01432	1.18283	1.16509
SmedASXL_007120	706.871	253.305	258.133
SmedASXL_065421	1.0716	1.09141	1.08255
SmedASXL_067035	1.40094	1.09141	1.08255
SmedASXL_014974	2.87583	2.55405	2.32075
SmedASXL_042390	1.01432	1	1
SmedASXL_040180	1.10024	1.18283	1.08255
SmedASXL_061243	1.02864	5.9364	7.3561
SmedASXL_026043	1.04296	1	1.24764
SmedASXL_072714	1.57277	1.09141	1.16509
SmedASXL_033912	1.04296	1.27424	1.24764
SmedASXL_044886	1.41526	1.09141	1
SmedASXL_067012	1.14319	1	1
SmedASXL_043980	1.02864	1	1.08255
SmedASXL_023309	1.47254	1.27424	1.33019
SmedASXL_058479	1.04296	1.45707	1
SmedASXL_077348	1.41526	1.09141	1.08255
SmedASXL_082662	1.02864	1.09141	1.08255
SmedASXL_022292	1	1.09141	1
SmedASXL_070040	1.70165	1.18283	1.16509
SmedASXL_066030	1.01432	1	1
SmedASXL_052425	1.0716	1	1.33019
SmedASXL_034514	1.04296	1.09141	1.16509
SmedASXL_027914	1.01432	1	1.16509
SmedASXL_010471	20.8609	38.9372	41.5305
SmedASXL_065542	1.0716	1	1
SmedASXL_071416	1.25775	1.18283	1.16509
SmedASXL_030753	1.12887	1	1.08255
SmedASXL_009835	20.2881	13.341	13.7122
SmedASXL_065164	1.25775	1.6399	1.16509
SmedASXL_039851	1.01432	1.18283	1.08255
SmedASXL_079151	1.08592	1	1
SmedASXL_079851	1.04296	1.18283	1.08255
SmedASXL_074389	2.34602	2.46264	1.82547
SmedASXL_024622	1.01432	1	1
SmedASXL_010248	5.46763	1.27424	1.16509
SmedASXL_021506	1.02864	1	1
SmedASXL_050013	1.01432	1.18283	1.08255
SmedASXL_050250	1.14319	1	1.08255
SmedASXL_077823	1.17183	1.18283	1.41273
SmedASXL_019318	20.6461	18.7345	18.1697
SmedASXL_003244	1	1	1.16509
SmedASXL_032893	1.08592	1	1.16509
SmedASXL_014539	9.0045	9.593	9.08959
SmedASXL_070878	1.01432	1	1
SmedASXL_044344	1.04296	1.36566	1.16509
SmedASXL_078391	2.67536	2.27981	1.74292
SmedASXL_041998	1.11455	1.18283	1
SmedASXL_074523	1.27207	1.09141	1.16509
SmedASXL_043687	1.01432	1	1
SmedASXL_080984	1.02864	1	1
SmedASXL_068294	4.65143	1.91415	1.99056
SmedASXL_027864	1.01432	1	1
SmedASXL_066365	1.67301	1	1
SmedASXL_035297	1.25775	1.09141	1.16509
SmedASXL_047005	1.27207	1.18283	1.16509
SmedASXL_018935	35.2661	89.581	87.2614
SmedASXL_079794	16.694	45.7933	45.5753
SmedASXL_047957	1.25775	1	1.16509
SmedASXL_014727	30.7412	34.8235	35.2569
SmedASXL_009257	3.47724	1.18283	1.08255
SmedASXL_038524	1.04296	1	1.08255
SmedASXL_032967	1.14319	2.27981	3.80659
SmedASXL_080356	1.01432	1.18283	1
SmedASXL_050737	1.0716	1	1.16509
SmedASXL_042490	1.0716	1	1
SmedASXL_075673	5.65378	1.18283	1.57783
SmedASXL_014992	2.23146	1.36566	1.41273
SmedASXL_083284	1.10024	1.18283	1.16509
SmedASXL_078745	2.68968	2.00556	1.66037
SmedASXL_024054	1.18615	1.27424	1.16509
SmedASXL_061823	1.28639	1.18283	1.16509
SmedASXL_082785	1.01432	1	1.16509
SmedASXL_011267	1.10024	1	1.24764
SmedASXL_016857	7.57257	3.4682	2.98112
SmedASXL_034153	1	1.09141	1.08255
SmedASXL_043736	1.21479	1	1.08255
SmedASXL_025202	1.14319	1	1
SmedASXL_066584	1.32934	1.27424	1.41273
SmedASXL_025046	1.14319	1	1.24764
SmedASXL_020266	1.20047	1	1.16509
SmedASXL_069684	1.60141	1.45707	1.82547
SmedASXL_007935	222.663	116	120.032
SmedASXL_045070	1.14319	1	1
SmedASXL_048629	1.01432	1.18283	1
SmedASXL_081780	1.05728	1	1
SmedASXL_065214	1.18615	1.36566	1.41273
SmedASXL_070507	2.38897	1.09141	1.24764
SmedASXL_018309	19.1139	9.593	7.19101
SmedASXL_068645	1.93076	1.54849	1.66037
SmedASXL_015701	9.74911	6.57631	7.60374
SmedASXL_053267	1.04296	1.09141	1.33019
SmedASXL_045965	1.04296	1.09141	1.08255
SmedASXL_047707	1	1.09141	1.16509
SmedASXL_046767	1.08592	1.09141	1
SmedASXL_077379	1.01432	1	1
SmedASXL_068446	1.08592	1	1.08255
SmedASXL_014151	4.35072	3.10254	2.4033
SmedASXL_018733	190.96	340.606	335.397
SmedASXL_073752	1.38662	1	1
SmedASXL_061197	1.27207	1	1
SmedASXL_044671	1.02864	1	1
SmedASXL_066077	1.18615	1	1.08255
SmedASXL_063969	1.02864	1.18283	1
SmedASXL_065428	1.18615	1.45707	1.66037
SmedASXL_066480	1.32934	1.09141	1
SmedASXL_009844	3.53452	1.45707	1.33019
SmedASXL_080752	1.18615	1.18283	1.08255
SmedASXL_009642	373.474	797.772	806.492
SmedASXL_006916	28.7222	14.9865	15.941
SmedASXL_042536	1	1	1
SmedASXL_045539	1.14319	1	1
SmedASXL_082707	1.38662	1.09141	1.08255
SmedASXL_023133	1.11455	1.09141	1.16509
SmedASXL_068762	1.24343	1	1.33019
SmedASXL_038899	1.01432	1.09141	1
SmedASXL_029295	1.04296	1	1.33019
SmedASXL_054116	1.08592	1	1
SmedASXL_044901	1	1	1
SmedASXL_019642	29.7532	41.0397	41.0352
SmedASXL_065755	1.58709	2.27981	1.57783
SmedASXL_033681	4.20753	11.8784	13.7948
SmedASXL_014021	41.3232	4.19952	4.79715
SmedASXL_025174	1.02864	1	1.08255
SmedASXL_014107	2.51785	2.91971	3.22876
SmedASXL_033053	1.02864	1.09141	1.16509
SmedASXL_061444	1.47254	1.82273	2.2382
SmedASXL_003255	1.01432	1	1
SmedASXL_064478	1.14319	1	1.24764
SmedASXL_040734	1.04296	1.45707	1.24764
SmedASXL_028091	1.10024	1.09141	1
SmedASXL_013836	5.7397	6.39348	5.62262
SmedASXL_003316	169.052	267.84	262.095
SmedASXL_062248	1.31503	1.09141	1.24764
SmedASXL_063765	1.24343	1.27424	1.08255
SmedASXL_064891	1.38662	1.36566	1.41273
SmedASXL_068275	1.61573	3.65103	3.55895
SmedASXL_013711	20.7463	10.69	9.66741
SmedASXL_082253	1.25775	1	1
SmedASXL_027081	1.22911	1.27424	1.08255
SmedASXL_013977	53.1653	15.7178	13.5471
SmedASXL_075216	1.12887	1.09141	1
SmedASXL_008806	10.4078	10.2329	9.66741
SmedASXL_028822	1.0716	1	1.08255
SmedASXL_079569	1.08592	1.18283	1.24764
SmedASXL_034173	1.01432	1	1.08255
SmedASXL_000133	1.15751	1.18283	1.49528
SmedASXL_026881	1.01432	1	1
SmedASXL_032169	1	1	1
SmedASXL_013766	3.83523	6.85055	6.03535
SmedASXL_053800	1	1	1
SmedASXL_070594	1.14319	1.09141	1.08255
SmedASXL_011226	21.9349	25.682	30.139
SmedASXL_068839	1.14319	1.27424	1.08255
SmedASXL_017285	3.29109	5.66216	3.97168
SmedASXL_064667	1.3723	1	1.66037
SmedASXL_079583	1.14319	1.09141	1
SmedASXL_020145	1.01432	1.09141	1
SmedASXL_017156	44.9603	14.0723	16.1886
SmedASXL_016925	27.3905	7.21621	6.53063
SmedASXL_055325	1.01432	1	1.08255
SmedASXL_030338	1.10024	1.36566	1.41273
SmedASXL_016080	6.9282	4.6566	5.62262
SmedASXL_002782	1.73029	1.82273	2.07311
SmedASXL_015654	20.5888	12.5183	11.4009
SmedASXL_082206	1.02864	1	1
SmedASXL_066022	1.60141	1.09141	1
SmedASXL_001191	2.08827	1.27424	1.16509
SmedASXL_060264	1.20047	1	1.08255
SmedASXL_039288	1.02864	1	1
SmedASXL_041743	1.02864	1.36566	1.24764
SmedASXL_011258	5.55355	3.4682	4.46697
SmedASXL_044017	1.85916	1.45707	1.33019
SmedASXL_077905	1.61573	1.45707	1.57783
SmedASXL_016178	2.27442	1.82273	1.90801
SmedASXL_034808	1.11455	1	1
SmedASXL_013424	16.6081	10.7814	12.7216
SmedASXL_072601	2.04531	1.18283	1
SmedASXL_009206	37.5859	44.6049	43.0163
SmedASXL_015360	12.885	18.5517	16.1886
SmedASXL_055848	1.10024	1.27424	1.41273
SmedASXL_050286	1	1.09141	1
SmedASXL_036749	1	1	1.08255
SmedASXL_076302	2.47489	1.09141	1.16509
SmedASXL_082549	1.12887	1	1
SmedASXL_020506	6.97116	11.1471	8.92449
SmedASXL_066291	1.05728	1.18283	1.08255
SmedASXL_076012	1.41526	1.36566	1.16509
SmedASXL_013060	16.6367	9.41017	9.9976
SmedASXL_063560	1.0716	1	1
SmedASXL_071002	1.01432	1	1.16509
SmedASXL_015529	4.27913	3.83386	4.79715
SmedASXL_075347	7.98783	2.55405	2.07311
SmedASXL_023709	1.01432	1	1
SmedASXL_056402	1.02864	1.73132	1.49528
SmedASXL_053566	1.24343	1.45707	1.90801
SmedASXL_058554	1.01432	1	1
SmedASXL_017719	20.417	3.28537	4.63206
SmedASXL_030050	1.02864	1	1.08255
SmedASXL_022874	1.01432	1.09141	1.08255
SmedASXL_006466	63.4036	47.8044	42.9338
SmedASXL_006555	7.34346	7.03338	8.51176
SmedASXL_026272	1.21479	1	1.08255
SmedASXL_078279	1.22911	1.36566	1.41273
SmedASXL_037866	1	1.18283	1.57783
SmedASXL_011743	5.23852	6.94197	7.3561
SmedASXL_034831	1.04296	1	1.08255
SmedASXL_015407	86.0711	34.275	36.33
SmedASXL_082321	1.01432	1	1
SmedASXL_038302	1.02864	1.09141	1
SmedASXL_035604	1.01432	1.27424	1.08255
SmedASXL_078181	1.50118	1.09141	1.16509
SmedASXL_079093	1.02864	1.18283	1
SmedASXL_009486	273.912	446.648	434.288
SmedASXL_060986	1.3723	1.45707	1.41273
SmedASXL_034208	1.08592	1.18283	1.16509
SmedASXL_006529	16.0067	14.438	11.3183
SmedASXL_016717	12.9566	3.55962	2.98112
SmedASXL_041046	1.05728	1	1
SmedASXL_014345	6.1836	9.86725	9.66741
SmedASXL_078030	1.7446	1.45707	1.24764
SmedASXL_070153	2.14555	4.29094	3.97168
SmedASXL_035802	1.18615	1.09141	1.24764
SmedASXL_060866	1.05728	1	1
SmedASXL_020074	1.01432	1.09141	1.16509
SmedASXL_027956	1.0716	1.09141	1
SmedASXL_003532	48.6118	90.2209	84.2897
SmedASXL_076269	1.5155	1.45707	1.24764
SmedASXL_073203	1.08592	1	1
SmedASXL_066195	1.08592	1.36566	1.24764
SmedASXL_048124	1.08592	1.09141	1
SmedASXL_061913	1.04296	1	1.08255
SmedASXL_080527	1.15751	1.18283	1
SmedASXL_014584	2.43193	3.19396	2.73348
SmedASXL_082061	1.04296	1	1.08255
SmedASXL_041199	1.04296	1.09141	1.08255
SmedASXL_016354	41.7528	16.0835	17.0141
SmedASXL_070649	2.41761	1.82273	2.2382
SmedASXL_077150	1.78756	1	1.16509
SmedASXL_048701	2.27442	1.09141	1.33019
SmedASXL_063531	1.15751	1.09141	1
SmedASXL_004652	1.21479	5.2965	7.43865
SmedASXL_077798	1.01432	1.09141	1
SmedASXL_076346	1.02864	1	1.08255
SmedASXL_011136	1.35798	1.09141	1.24764
SmedASXL_080986	1	1	1.08255
SmedASXL_043632	1.04296	1	1
SmedASXL_026020	1.05728	1	1
SmedASXL_010947	15.5055	12.4269	12.0613
SmedASXL_026852	1.02864	1	1.08255
SmedASXL_076653	1.21479	1	1.08255
SmedASXL_036978	1.04296	1.09141	1.08255
SmedASXL_006130	5.58218	6.66772	6.28299
SmedASXL_053559	1.01432	1.18283	1.33019
SmedASXL_042923	1.08592	1.18283	1.16509
SmedASXL_066952	1.68733	2.73688	2.4033
SmedASXL_031570	1.32934	1	1.16509
SmedASXL_076402	1.12887	2.00556	1.24764
SmedASXL_077665	1.01432	1.18283	1
SmedASXL_065036	1.0716	1	1
SmedASXL_062974	1.08592	1.18283	1.08255
SmedASXL_072049	1.35798	1.6399	1.90801
SmedASXL_009274	8.88995	6.11923	5.78771
SmedASXL_022729	1.0716	1	1
SmedASXL_019369	10.1214	7.21621	8.01648
SmedASXL_005238	85.1404	60.4197	59.1955
SmedASXL_011255	71.3222	25.5906	26.507
SmedASXL_043535	1.05728	1	1
SmedASXL_038476	1.11455	1	1.24764
SmedASXL_073854	1	1	1
SmedASXL_010528	40.6788	38.7544	35.3395
SmedASXL_074971	2.99039	3.4682	2.73348
SmedASXL_064923	1.12887	1	1.08255
SmedASXL_006034	17.0663	4.19952	3.72404
SmedASXL_002869	216.821	329.545	317.815
SmedASXL_047829	1.04296	1	1
SmedASXL_029383	1.01432	1	1
SmedASXL_020279	1.25775	1	1.16509
SmedASXL_078640	2.48921	1.45707	1.24764
SmedASXL_081631	1.14319	1.09141	1
SmedASXL_002181	72.5966	69.1041	71.0822
SmedASXL_049635	1.25775	1.09141	1.16509
SmedASXL_026569	1.01432	1	1
SmedASXL_014969	26.4884	47.3474	43.264
SmedASXL_016305	12.4984	18.8259	20.6461
SmedASXL_080148	1.02864	1	1
SmedASXL_067037	13.1571	12.8839	11.2358
SmedASXL_058705	1.08592	1	1
SmedASXL_057772	1	1.09141	1
SmedASXL_061642	1.05728	1	1.24764
SmedASXL_058632	1.04296	1	1.08255
SmedASXL_018150	33.3474	26.8704	27.0022
SmedASXL_050640	1.11455	1.18283	1.08255
SmedASXL_044700	1.08592	1.09141	1
SmedASXL_052333	1.08592	1.36566	1.24764
SmedASXL_026662	1.0716	1	1.08255
SmedASXL_020859	1.42958	1.18283	1.16509
SmedASXL_009372	22.2928	10.3243	12.8042
SmedASXL_008499	1.02864	1.09141	1
SmedASXL_031395	1.12887	1	1
SmedASXL_024422	1.0716	1	1.08255
SmedASXL_055686	1	1	1
SmedASXL_065319	1.0716	1.45707	1.24764
SmedASXL_065726	1.32934	1.18283	1.08255
SmedASXL_082275	1.17183	1.18283	1.16509
SmedASXL_018288	31.9154	12.6097	13.7948
SmedASXL_008080	11.6965	5.11367	4.8797
SmedASXL_021781	1.02864	1	1.08255
SmedASXL_079308	6.44134	14.5294	15.4457
SmedASXL_021722	1.01432	1.09141	1
SmedASXL_050772	1.02864	1	1
SmedASXL_081464	1.02864	1	1
SmedASXL_053549	1.0716	1.09141	1.08255
SmedASXL_044148	1.04296	1	1.08255
SmedASXL_032110	1.04296	1	1.08255
SmedASXL_024963	1.0716	1	1.08255
SmedASXL_010783	132.824	163.444	153.299
SmedASXL_022087	1.11455	1.09141	1
SmedASXL_083173	1.01432	1	1
SmedASXL_009851	33.8629	39.6685	38.889
SmedASXL_046224	1.20047	1.27424	1.16509
SmedASXL_016720	1.41526	1.09141	1.16509
SmedASXL_034770	1.14319	1.45707	1.57783
SmedASXL_020084	1.04296	1.09141	1
SmedASXL_076554	1.12887	1.09141	1
SmedASXL_051754	1.02864	1	1
SmedASXL_078807	2.17418	1.54849	1.90801
SmedASXL_066926	2.81855	6.94197	6.77828
SmedASXL_081510	1.24343	1	1.16509
SmedASXL_010300	8.17398	11.0556	9.66741
SmedASXL_045040	1.01432	1	1.08255
SmedASXL_002216	1.01432	1	1
SmedASXL_075388	1.78756	1	1.74292
SmedASXL_016074	4.20753	27.2361	26.4244
SmedASXL_037765	1.15751	1.18283	1.08255
SmedASXL_062176	1.35798	1	1.08255
SmedASXL_065425	1.21479	1.09141	1.66037
SmedASXL_018050	10.7228	4.74801	4.21932
SmedASXL_064364	1.04296	1.45707	1
SmedASXL_067367	1.32934	1.27424	1.08255
SmedASXL_015875	1.22911	1.18283	1.16509
SmedASXL_040497	1.0716	1.18283	1.16509
SmedASXL_061393	81.4746	70.3839	66.7898
SmedASXL_076309	1.8878	2.64547	1.66037
SmedASXL_045978	1.17183	1.09141	1.08255
SmedASXL_022241	1	1.09141	1
SmedASXL_040347	1.20047	1.09141	1.08255
SmedASXL_015118	16.4935	13.341	13.2995
SmedASXL_042016	1.04296	1	1.16509
SmedASXL_058313	1.04296	1.09141	1.16509
SmedASXL_030642	1.05728	1.18283	1.16509
SmedASXL_066854	1.94508	2.09698	2.2382
SmedASXL_078308	1.25775	1.18283	1.24764
SmedASXL_036614	1.12887	1.27424	1.16509
SmedASXL_060232	1.15751	1	1
SmedASXL_037732	1.02864	1	1
SmedASXL_080330	1.05728	1.27424	1.08255
SmedASXL_048122	1.0716	1	1
SmedASXL_018101	71.1504	74.2233	77.5209
SmedASXL_063201	2.05963	2.18839	2.81603
SmedASXL_070604	3.50588	2.18839	1.90801
SmedASXL_023009	1.08592	1.18283	1.08255
SmedASXL_005353	35.0514	23.9451	23.4527
SmedASXL_020189	1.04296	1	1
SmedASXL_040281	1.08592	1.18283	1.08255
SmedASXL_071148	2.08827	1.54849	1.66037
SmedASXL_006228	25.1424	9.68442	10.7405
SmedASXL_069826	1.50118	1.09141	1
SmedASXL_019272	16.7942	7.30763	8.84194
SmedASXL_027430	1.02864	1.18283	1.24764
SmedASXL_051603	1.05728	1	1.08255
SmedASXL_067825	1.01432	1.45707	1.08255
SmedASXL_055419	1.02864	1	1.08255
SmedASXL_070200	4.19321	9.68442	8.51176
SmedASXL_014536	2.91879	3.92528	4.63206
SmedASXL_042936	1.21479	1.27424	1
SmedASXL_013150	20.3597	30.2528	31.2121
SmedASXL_003120	47.8242	26.4133	26.3419
SmedASXL_061222	257.975	424.16	408.038
SmedASXL_073106	1.0716	1.09141	1
SmedASXL_064603	1.28639	1.54849	1.41273
SmedASXL_049031	1.14319	1	1
SmedASXL_050585	1.01432	1	1.16509
SmedASXL_050264	1.05728	1	1
SmedASXL_063167	1.30071	1.09141	1.08255
SmedASXL_009471	1.32934	1.27424	1.16509
SmedASXL_032786	1.31503	1.09141	1
SmedASXL_032961	1.12887	1.09141	1
SmedASXL_018559	1.47254	1	1
SmedASXL_062829	1.10024	1.09141	1
SmedASXL_058960	1.65869	1.45707	2.73348
SmedASXL_039583	1.02864	1.09141	1
SmedASXL_016584	22.6508	4.83943	5.20989
SmedASXL_083416	1.14319	1.45707	1
SmedASXL_063103	1.18615	1.36566	1.24764
SmedASXL_075572	1	1	1
SmedASXL_023003	1.0716	1.27424	1.08255
SmedASXL_003275	1.47254	1	1.08255
SmedASXL_065463	1.10024	1.18283	1.08255
SmedASXL_079572	1.10024	1.09141	1.16509
SmedASXL_072367	1.20047	1.45707	1.33019
SmedASXL_052049	1.02864	1.36566	1.16509
SmedASXL_077685	1.02864	1	1
SmedASXL_044203	1.02864	1.09141	1.08255
SmedASXL_063196	1.21479	1.82273	1.24764
SmedASXL_035477	1.02864	1.18283	1.08255
SmedASXL_047375	1.01432	1	1
SmedASXL_012803	86.6725	101.374	105.257
SmedASXL_010218	4.30776	6.48489	5.70517
SmedASXL_017267	26.9466	17.7289	18.0046
SmedASXL_043293	1	1	1
SmedASXL_069474	1.52982	1.36566	1.33019
SmedASXL_001686	1.21479	1.54849	1.99056
SmedASXL_015252	2.05963	1.36566	1.57783
SmedASXL_081521	1.04296	1.09141	1
SmedASXL_013927	12.3123	6.11923	5.62262
SmedASXL_030566	1.04296	1	1
SmedASXL_063225	1.31503	1.6399	1.82547
SmedASXL_066301	1.10024	1	1.08255
SmedASXL_018727	252.032	186.115	190.115
SmedASXL_065688	1.70165	1.73132	1.49528
SmedASXL_014078	24.183	20.38	19.573
SmedASXL_031273	1.0716	1	1.16509
SmedASXL_015776	31.8581	32.9038	35.5871
SmedASXL_008708	105.173	312.359	284.218
SmedASXL_022522	1.04296	1	1
SmedASXL_042117	1.02864	1.09141	1.08255
SmedASXL_042029	1.02864	1	1.08255
SmedASXL_044949	1.10024	1.09141	1
SmedASXL_013435	9.64887	11.0556	8.42921
SmedASXL_080696	1.15751	1.18283	1.16509
SmedASXL_056739	1.15751	1.18283	1.08255
SmedASXL_063674	1.48686	1.36566	1.33019
SmedASXL_057559	1.8878	1.6399	1.57783
SmedASXL_017199	49.4996	8.13036	10.7405
SmedASXL_005116	1.08592	1	1
SmedASXL_065675	1.55845	1.27424	1.08255
SmedASXL_008039	9.74911	15.3521	18.4999
SmedASXL_059009	1.63005	1.09141	1
SmedASXL_029769	1	1	1
SmedASXL_027790	1.10024	1	1
SmedASXL_023964	1.01432	1	1.08255
SmedASXL_010980	3.40565	3.55962	3.14622
SmedASXL_069455	1.18615	1	1.08255
SmedASXL_000659	3.76363	5.47933	5.12734
SmedASXL_070709	1.55845	1.09141	1.41273
SmedASXL_057386	1.14319	1	1.16509
SmedASXL_077059	1.04296	1	1.08255
SmedASXL_006655	14.5604	29.7957	30.9645
SmedASXL_066942	1.02864	1.36566	1.41273
SmedASXL_009056	3.0763	2.91971	2.48584
SmedASXL_009487	1.34366	1.27424	1.33019
SmedASXL_038176	1.01432	1	1.24764
SmedASXL_000448	1.05728	1.18283	1
SmedASXL_039552	1.20047	1	1.16509
SmedASXL_071519	1.35798	1.09141	1
SmedASXL_058003	1	1.09141	1
SmedASXL_019711	1.5155	1.54849	1.49528
SmedASXL_036693	1	1	1
SmedASXL_062935	1.04296	1.09141	1
SmedASXL_070516	1.12887	1	1.16509
SmedASXL_069864	1.22911	1.91415	2.2382
SmedASXL_079997	1.11455	1	1
SmedASXL_060044	1	1	1
SmedASXL_002835	1.0716	1.27424	1.08255
SmedASXL_049439	1.01432	1	1
SmedASXL_006791	96.0374	160.153	157.839
SmedASXL_031564	1.01432	1.09141	1
SmedASXL_041796	1.08592	1	1
SmedASXL_039994	1.01432	1	1
SmedASXL_048636	1.34366	1	1
SmedASXL_069489	1.01432	1.27424	1.33019
SmedASXL_021240	1.17183	1.09141	1.24764
SmedASXL_040195	1.05728	1	1.08255
SmedASXL_059081	1.01432	1	1.16509
SmedASXL_074217	1.17183	1.27424	1
SmedASXL_003779	24.2116	43.1423	44.4196
SmedASXL_025117	1.12887	1.18283	1.16509
SmedASXL_071204	1.25775	1	1
SmedASXL_080295	1.17183	5.9364	5.70517
SmedASXL_067767	1.32934	1.18283	1.24764
SmedASXL_056207	1.15751	1	1
SmedASXL_016827	16.5508	5.75357	8.09902
SmedASXL_026411	1.65869	1	1.08255
SmedASXL_073016	1.5155	1.09141	1.33019
SmedASXL_007944	1461.34	1847.95	1822.64
SmedASXL_067240	3.79227	8.86168	9.83251
SmedASXL_068520	1.83052	1.18283	1.33019
SmedASXL_070911	1.08592	1	1
SmedASXL_007223	1.70165	2.64547	2.73348
SmedASXL_034123	1.0716	1.18283	1
SmedASXL_065996	1.01432	1.09141	1.16509
SmedASXL_034477	1	1.18283	1
SmedASXL_017048	1.15751	1.18283	1.08255
SmedASXL_055735	1.21479	1.36566	1.41273
SmedASXL_025471	1.14319	1.09141	1
SmedASXL_051268	1.20047	1.36566	1.66037
SmedASXL_046996	1.17183	2.18839	2.15566
SmedASXL_028572	1.01432	1	1.08255
SmedASXL_077594	1.12887	1.18283	1.33019
SmedASXL_058360	1.05728	1.09141	1.16509
SmedASXL_060131	1.05728	1	1.08255
SmedASXL_004470	1.17183	1.54849	1.08255
SmedASXL_009304	1.4439	1.36566	1.24764
SmedASXL_069286	1.54413	1.45707	1.33019
SmedASXL_062705	1.58709	1.73132	1.41273
SmedASXL_008015	2.31738	2.8283	2.32075
SmedASXL_001674	1.20047	1	1.08255
SmedASXL_045700	1.02864	1.09141	1.08255
SmedASXL_079855	1.05728	1.09141	1.16509
SmedASXL_021462	1.17183	1	1
SmedASXL_066812	1.27207	1.27424	1.24764
SmedASXL_012955	24.2546	28.973	29.6437
SmedASXL_012675	105.245	53.655	50.2804
SmedASXL_029917	1	1	1
SmedASXL_000091	1.17183	1.09141	1.33019
SmedASXL_026818	1.25775	1	1
SmedASXL_058938	1.15751	1.09141	1.16509
SmedASXL_066458	1.05728	1.09141	1
SmedASXL_045728	1.11455	1.09141	1
SmedASXL_056114	1.14319	1	1.08255
SmedASXL_001796	27.6196	3.19396	3.6415
SmedASXL_025969	1.0716	1.09141	1.08255
SmedASXL_018039	475.013	304.497	306.175
SmedASXL_003249	1.12887	1	1.16509
SmedASXL_038687	1.01432	1	1
SmedASXL_052790	1.05728	1	1
SmedASXL_008853	5.42467	1.18283	1.33019
SmedASXL_028613	1.04296	1	1.08255
SmedASXL_055876	1.11455	1	1.08255
SmedASXL_047349	1.04296	1	1
SmedASXL_046737	1	1	1
SmedASXL_031661	1.04296	1	1
SmedASXL_045372	1.01432	1	1
SmedASXL_060883	1.0716	1.09141	1.16509
SmedASXL_030024	1.0716	1	1
SmedASXL_013429	113.049	167.375	164.938
SmedASXL_073299	1.04296	1.18283	1.24764
SmedASXL_051977	1.01432	1	1.08255
SmedASXL_037367	1.08592	1.45707	1
SmedASXL_033070	1.01432	1	1
SmedASXL_015085	9.8207	3.92528	4.13678
SmedASXL_045398	1.11455	1.09141	1
SmedASXL_060979	1.11455	1	1.08255
SmedASXL_038657	1.24343	1.27424	1.33019
SmedASXL_039560	1	1	1
SmedASXL_025920	1.22911	1.27424	1.24764
SmedASXL_041218	1.02864	1	1.08255
SmedASXL_067228	1.10024	1	1.08255
SmedASXL_017761	20.6032	4.93084	4.54951
SmedASXL_070029	1.77324	1.09141	1.16509
SmedASXL_000646	1.35798	1.54849	1.33019
SmedASXL_071405	1.05728	1.54849	1.82547
SmedASXL_046765	3.79227	4.38235	4.79715
SmedASXL_062605	2.6324	1.09141	1
SmedASXL_037362	1.11455	1.09141	1.08255
SmedASXL_039244	1.04296	1	1
SmedASXL_020901	1.20047	1.73132	1.49528
SmedASXL_029052	1.12887	1.09141	1.08255
SmedASXL_069771	1.94508	1.6399	1.82547
SmedASXL_011054	35.9535	14.6208	13.1344
SmedASXL_038870	1.01432	1.09141	1.16509
SmedASXL_033096	1.0716	1	1
SmedASXL_037715	1.04296	1.09141	1.16509
SmedASXL_067155	2.07395	7.85612	7.93393
SmedASXL_071189	2.38897	1.82273	1.41273
SmedASXL_049695	1.08592	1.18283	1.08255
SmedASXL_040919	1.01432	1	1.08255
SmedASXL_065826	1.11455	1.09141	1.08255
SmedASXL_017251	14.5461	3.01113	3.55895
SmedASXL_071183	1.85916	1.54849	1.49528
SmedASXL_013529	6.35543	3.83386	4.46697
SmedASXL_002310	1.05728	1	1.16509
SmedASXL_021431	1.01432	1	1.08255
SmedASXL_010534	4.20753	5.9364	5.20989
SmedASXL_038266	1.02864	1.09141	1.08255
SmedASXL_057498	1.10024	1	1.24764
SmedASXL_036352	1.21479	3.01113	3.06367
SmedASXL_018922	100.047	88.2098	88.8298
SmedASXL_064554	1.31503	1.18283	1.16509
SmedASXL_014909	1.24343	1	1.08255
SmedASXL_012679	36.784	38.5715	34.4314
SmedASXL_024918	1.01432	1.54849	1.16509
SmedASXL_001503	1.15751	1.45707	1.66037
SmedASXL_007900	26.875	34.7321	34.8442
SmedASXL_049462	1.05728	1.18283	1
SmedASXL_070209	1.25775	1.09141	1.08255
SmedASXL_016330	9.86366	4.19952	4.05423
SmedASXL_000819	1.21479	1.45707	1.33019
SmedASXL_043990	1.02864	1	1
SmedASXL_068168	1.34366	1.27424	1.33019
SmedASXL_031068	1.0716	1	1.08255
SmedASXL_015195	12.4555	15.0779	16.1886
SmedASXL_064814	1.30071	1	1.33019
SmedASXL_034191	1	1	1
SmedASXL_025518	1.15751	1	1.08255
SmedASXL_055382	1.3723	1.36566	1.16509
SmedASXL_013168	3.33405	1.27424	1.41273
SmedASXL_005968	2.47489	2.91971	3.14622
SmedASXL_028046	1.05728	1	1.08255
SmedASXL_014940	15.348	12.7011	12.1438
SmedASXL_066078	1.14319	1.18283	1.24764
SmedASXL_063354	2.23146	3.28537	3.06367
SmedASXL_015357	165.601	142.419	156.353
SmedASXL_053004	11.2813	21.934	19.4905
SmedASXL_074133	1.58709	1.09141	1.74292
SmedASXL_042332	1.17183	1	1.08255
SmedASXL_068050	7.14299	17.2719	16.6013
SmedASXL_060038	1	1.18283	1.08255
SmedASXL_069389	1.40094	2.46264	1.99056
SmedASXL_052383	1	1	1.08255
SmedASXL_081587	1.27207	1.09141	1.16509
SmedASXL_083316	1	1	1
SmedASXL_054416	1.21479	10.4157	10.4103
SmedASXL_006436	20.3168	31.0755	27.9928
SmedASXL_067278	1.0716	1.09141	1
SmedASXL_000988	1.05728	1.18283	1.16509
SmedASXL_001081	14.1595	21.2027	21.5541
SmedASXL_009250	1.87348	1.54849	2.15566
SmedASXL_061695	1.11455	1.09141	1.08255
SmedASXL_036100	1.11455	1.09141	1
SmedASXL_017708	1.20047	1	1.33019
SmedASXL_014346	20.1449	12.1526	11.7311
SmedASXL_065796	1.21479	1.54849	1.08255
SmedASXL_032191	1.04296	1	1
SmedASXL_079077	1.32934	2.64547	2.48584
SmedASXL_044604	1.04296	1.09141	1
SmedASXL_042591	1.11455	1.18283	1
SmedASXL_034273	1.08592	1.18283	1
SmedASXL_025394	1.12887	1	1.08255
SmedASXL_032602	1.20047	1	1.24764
SmedASXL_079765	1.12887	1.09141	1.08255
SmedASXL_076819	1.0716	1.09141	1
SmedASXL_023634	1.20047	1.36566	1.24764
SmedASXL_053964	1.10024	1	1
SmedASXL_054622	1.24343	1.27424	1.33019
SmedASXL_080108	1.01432	1	1
SmedASXL_023464	1.18615	1	1.08255
SmedASXL_007818	1.21479	1	1.16509
SmedASXL_017707	5.63946	4.56518	4.46697
SmedASXL_072764	1.34366	1.09141	1.08255
SmedASXL_072329	1.08592	1	1
SmedASXL_002071	1.14319	1	1.16509
SmedASXL_069294	1.0716	1	1.16509
SmedASXL_007875	21.4337	31.3497	25.6815
SmedASXL_062883	1.5155	1.91415	2.32075
SmedASXL_041843	1.01432	1	1
SmedASXL_006427	18.3407	28.6987	29.6437
SmedASXL_080206	1.05728	1.09141	1
SmedASXL_044196	1.01432	1	1
SmedASXL_048771	1.02864	1	1
SmedASXL_027595	1.24343	1	1.08255
SmedASXL_058770	1.04296	1.27424	1
SmedASXL_069116	1.28639	1.27424	1.08255
SmedASXL_081431	1.04296	1	1.08255
SmedASXL_036405	1.05728	1	1
SmedASXL_004367	1.27207	1	1.08255
SmedASXL_061015	1.48686	1.82273	2.15566
SmedASXL_072252	2.58945	1.73132	1.90801
SmedASXL_029017	1.15751	1.09141	1.08255
SmedASXL_077102	1.41526	1.27424	1.16509
SmedASXL_009943	28.8511	52.1923	49.1248
SmedASXL_016914	27.5337	20.1971	18.3348
SmedASXL_077615	3.99274	4.29094	3.72404
SmedASXL_043566	1.05728	1.09141	1
SmedASXL_074430	1.32934	1	1
SmedASXL_076920	1.30071	1.09141	1.33019
SmedASXL_068957	2.704	1.82273	1.82547
SmedASXL_018133	23.3668	8.31319	9.33723
SmedASXL_035891	1.02864	1	1
SmedASXL_007393	1.60141	1.18283	1.66037
SmedASXL_080608	1.08592	1.45707	1.08255
SmedASXL_011375	17.2954	28.6987	27.9103
SmedASXL_039181	1.0716	1.18283	1
SmedASXL_051097	81.8612	105.579	109.879
SmedASXL_079103	1.11455	1	1
SmedASXL_076993	1.22911	1.18283	1.57783
SmedASXL_022797	1.17183	1	1.16509
SmedASXL_068630	1	1	1.08255
SmedASXL_004345	62.3297	27.4189	29.6437
SmedASXL_031610	1.15751	1.18283	1.16509
SmedASXL_016797	5.55355	5.57074	5.12734
SmedASXL_042398	1.02864	1.09141	1
SmedASXL_027636	1.04296	1.36566	1.08255
SmedASXL_001908	1.11455	1.18283	1.24764
SmedASXL_006161	7.83032	1.54849	1.90801
SmedASXL_053104	1.15751	1.27424	1.08255
SmedASXL_021654	1.05728	1.09141	1
SmedASXL_003073	32.8748	35.2806	39.5493
SmedASXL_050570	1	1	1
SmedASXL_032022	3.87818	9.95866	10.2452
SmedASXL_025445	1.0716	1.09141	1.08255
SmedASXL_077806	1.40094	1.18283	1.24764
SmedASXL_003036	1.15751	1.18283	1.33019
SmedASXL_020725	1.04296	1.36566	1.16509
SmedASXL_028416	1.0716	1.09141	1.08255
SmedASXL_009104	3.53452	4.83943	4.21932
SmedASXL_072118	1.75892	2.18839	1.99056
SmedASXL_055523	2.24578	3.10254	2.48584
SmedASXL_008355	14.7752	7.39904	8.26412
SmedASXL_041402	1.34366	1.09141	1.33019
SmedASXL_068261	1.93076	3.65103	3.72404
SmedASXL_054823	1.05728	1	1
SmedASXL_074350	2.60376	1.54849	1.41273
SmedASXL_075524	1.25775	2.55405	2.2382
SmedASXL_033467	1.02864	1	1.08255
SmedASXL_003276	84.9828	135.471	147.025
SmedASXL_079872	1.11455	1.09141	1.08255
SmedASXL_044581	1.02864	1	1
SmedASXL_024010	1.02864	1.09141	1
SmedASXL_041918	1.10024	1.27424	1.08255
SmedASXL_014705	1.28639	1.36566	2.15566
SmedASXL_070388	1.02864	1.09141	1.08255
SmedASXL_026790	1.0716	1	1
SmedASXL_026391	1.04296	1	1
SmedASXL_011173	20.3454	21.0199	22.3796
SmedASXL_078839	3.77795	2.55405	2.2382
SmedASXL_051792	1.12887	1	1.08255
SmedASXL_005289	71.1933	74.589	62.9926
SmedASXL_065217	1.01432	1.09141	1.08255
SmedASXL_048720	1.15751	1.27424	1.08255
SmedASXL_018747	120.609	123.862	128.04
SmedASXL_059920	1.12887	1	1.16509
SmedASXL_081769	1.17183	1.45707	1.33019
SmedASXL_028921	1.35798	1.09141	1.08255
SmedASXL_028069	1.3723	1	1.08255
SmedASXL_067287	3.76363	7.94753	10.3278
SmedASXL_056038	13.2287	35.0063	34.6791
SmedASXL_001975	223.293	186.938	192.426
SmedASXL_042055	1.42958	1.73132	1.24764
SmedASXL_080037	1	1.18283	1.16509
SmedASXL_036150	1.02864	1.18283	1.08255
SmedASXL_078206	1.91644	2.00556	1.33019
SmedASXL_055196	1	1	1.08255
SmedASXL_068669	1.0716	1.18283	1
SmedASXL_049602	1.38662	1.09141	1.08255
SmedASXL_001172	1	1	1
SmedASXL_043552	1.01432	1.18283	1
SmedASXL_068729	1.22911	1.82273	1.08255
SmedASXL_059071	1.05728	1.09141	1.08255
SmedASXL_041487	1.12887	1	1.16509
SmedASXL_080691	1.0716	1	1
SmedASXL_075104	4.00706	1.54849	1.41273
SmedASXL_077136	1.34366	1.18283	1.41273
SmedASXL_019756	19.9731	11.787	14.5377
SmedASXL_053190	1.64437	1.09141	1
SmedASXL_063570	1.34366	1.6399	2.2382
SmedASXL_034349	1.54413	1.73132	1.41273
SmedASXL_065710	1.25775	1.54849	1.33019
SmedASXL_015736	10.236	8.31319	7.43865
SmedASXL_070980	1.04296	1	1
SmedASXL_082239	1.04296	1	1
SmedASXL_009638	21.4623	18.2774	17.9221
SmedASXL_070696	1.05728	1	1.08255
SmedASXL_061820	1.14319	1	1.08255
SmedASXL_013425	8.27422	8.58744	8.7594
SmedASXL_057584	2.01667	2.09698	2.73348
SmedASXL_008765	10.6655	13.5238	16.5188
SmedASXL_031710	1.02864	1.27424	1
SmedASXL_040556	1	1.09141	1
SmedASXL_066423	1.17183	1	1.08255
SmedASXL_041947	1.05728	1	1.24764
SmedASXL_068274	3.63476	3.01113	2.48584
SmedASXL_005615	13.6296	17.1804	16.5188
SmedASXL_075972	2.23146	2.18839	2.65094
SmedASXL_083078	1.11455	1	1
SmedASXL_049176	1.01432	1	1
SmedASXL_068347	1.04296	1	1
SmedASXL_046251	1.02864	1	1
SmedASXL_025649	1.5155	1	1.24764
SmedASXL_013775	2.40329	1.82273	1.90801
SmedASXL_017525	1.47254	1.18283	1.08255
SmedASXL_045152	3.16222	2.27981	2.56839
SmedASXL_033780	1.30071	1	1.16509
SmedASXL_032294	1.15751	1.6399	1.66037
SmedASXL_040350	1.04296	1	1
SmedASXL_007640	13.7012	1.27424	1.16509
SmedASXL_062515	1.15751	1.18283	1.24764
SmedASXL_017248	73.8424	28.3331	27.0848
SmedASXL_081271	1.0716	1.45707	1.16509
SmedASXL_073821	1.12887	1	1
SmedASXL_080740	1.02864	1	1.16509
SmedASXL_025802	1.28639	1.6399	1.08255
SmedASXL_083305	1.08592	1	1.08255
SmedASXL_006508	8.24558	12.6097	9.50232
SmedASXL_051537	1.21479	1.09141	1
SmedASXL_018644	1373.84	1227.42	1254.97
SmedASXL_055055	1	1	1
SmedASXL_044263	1	1	1
SmedASXL_020662	1.27207	1	1
SmedASXL_059221	1.17183	1.45707	1.41273
SmedASXL_019663	1.05728	1.27424	1.41273
SmedASXL_021196	1	1	1
SmedASXL_079981	2.76128	2.18839	3.14622
SmedASXL_071077	37.2995	77.1486	78.6765
SmedASXL_063136	1.40094	1.18283	1.16509
SmedASXL_071762	3.30541	2.18839	2.56839
SmedASXL_043047	36.0394	98.9054	101.047
SmedASXL_040565	1.08592	1.09141	1
SmedASXL_003085	162.436	157.319	168.735
SmedASXL_006706	7.12867	15.9006	14.7028
SmedASXL_022155	1.02864	1.36566	1.16509
SmedASXL_020997	1.11455	1.18283	1
SmedASXL_056847	1.11455	1.18283	1.08255
SmedASXL_040275	1.0716	1.18283	1.24764
SmedASXL_081349	1.04296	1.18283	1.16509
SmedASXL_029459	1.28639	1	1.08255
SmedASXL_007261	2.97607	1.09141	1.41273
SmedASXL_033983	5.09533	2.18839	3.14622
SmedASXL_006743	112.748	134.374	144.466
SmedASXL_012171	1.0716	1.18283	1.24764
SmedASXL_036334	1.11455	1	1
SmedASXL_067371	1.08592	1.36566	1.16509
SmedASXL_049092	1.04296	1	1
SmedASXL_007062	3.69203	3.01113	3.22876
SmedASXL_037112	1.10024	1	1.08255
SmedASXL_066477	1.04296	1.09141	1.08255
SmedASXL_037074	1.01432	1	1
SmedASXL_062942	1.34366	1.27424	1.24764
SmedASXL_031001	1.05728	1	1
SmedASXL_020297	1.12887	1.09141	1
SmedASXL_032114	1.01432	1	1
SmedASXL_024014	1.08592	1.09141	1.08255
SmedASXL_065271	1.22911	1	1.08255
SmedASXL_039430	1.15751	1.09141	1.08255
SmedASXL_055286	1.02864	1.18283	1
SmedASXL_033900	1.05728	1	1
SmedASXL_018663	258.376	175.328	171.789
SmedASXL_057857	1.38662	2.18839	1.41273
SmedASXL_011779	320.536	516.671	524.842
SmedASXL_069961	1.05728	1.18283	1.24764
SmedASXL_036454	1.05728	1	1
SmedASXL_037587	1	1.09141	1.24764
SmedASXL_023293	1.02864	1	1.16509
SmedASXL_023331	1.05728	1	1.08255
SmedASXL_076291	9.46272	7.30763	8.51176
SmedASXL_001996	1.30071	1	1.33019
SmedASXL_078913	1.67301	1.18283	1.08255
SmedASXL_047740	1.02864	1	1
SmedASXL_078328	1.47254	1.36566	1.33019
SmedASXL_059400	1.01432	1.09141	1
SmedASXL_073810	1.45822	1.18283	1
SmedASXL_011843	6.65613	4.19952	3.72404
SmedASXL_002178	1.05728	1	1
SmedASXL_058002	1.05728	1.27424	1.41273
SmedASXL_005840	27.0039	7.7647	7.3561
SmedASXL_024930	1.08592	1.09141	1.24764
SmedASXL_058267	1.01432	1	1
SmedASXL_012813	18.3693	16.4491	16.9315
SmedASXL_013537	11.582	6.48489	5.45753
SmedASXL_057541	1.15751	1	1
SmedASXL_070626	1.50118	1	1
SmedASXL_036344	1.02864	1	1
SmedASXL_014697	65.9095	66.2702	74.1365
SmedASXL_082339	1.04296	1.18283	1.16509
SmedASXL_002994	199.151	216.099	233.452
SmedASXL_050101	1.10024	1.27424	1.24764
SmedASXL_020958	1.80188	1.82273	1.49528
SmedASXL_046501	1.01432	1	1.08255
SmedASXL_039002	1.20047	1	1
SmedASXL_013967	24.0398	13.9809	15.4457
SmedASXL_027014	1.15751	1.18283	1.24764
SmedASXL_077826	1.24343	1.09141	1
SmedASXL_063665	1.28639	1.27424	1
SmedASXL_062584	1.02864	1	1
SmedASXL_070762	1.04296	1.54849	1.41273
SmedASXL_024903	1.04296	1	1
SmedASXL_058578	1.17183	1	1.08255
SmedASXL_042929	1.12887	1.18283	1.24764
SmedASXL_010257	5.20988	6.39348	5.04479
SmedASXL_016543	5.41035	6.02782	5.78771
SmedASXL_041101	1.04296	1.09141	1.08255
SmedASXL_054373	1.78756	1	1.08255
SmedASXL_051087	1.12887	1	1.33019
SmedASXL_047738	1.50118	1	1.08255
SmedASXL_079889	1.05728	1.09141	1
SmedASXL_000820	1.10024	1.27424	1.49528
SmedASXL_076739	1.21479	1	1.08255
SmedASXL_010313	139.139	39.0286	45.5753
SmedASXL_051153	1.95939	1.09141	1
SmedASXL_006670	49.5998	33.8179	35.1744
SmedASXL_018741	26.7605	7.03338	5.20989
SmedASXL_028776	1	1.09141	1
SmedASXL_082498	1	1	1
SmedASXL_034692	1.04296	1.09141	1
SmedASXL_073030	1.4439	1.18283	1.49528
SmedASXL_053980	1.04296	1	1
SmedASXL_020313	1.18615	1	1
SmedASXL_005050	23.9682	46.3418	40.705
SmedASXL_009412	20.5745	35.2806	40.2923
SmedASXL_057351	1	1.09141	1
SmedASXL_075507	2.73264	2.27981	1.49528
SmedASXL_081087	1.01432	1	1.08255
SmedASXL_038499	1.08592	1.27424	1.16509
SmedASXL_082748	1.17183	1.18283	1.08255
SmedASXL_018868	1.68733	2.27981	2.07311
SmedASXL_007576	1.10024	1.18283	1.08255
SmedASXL_082163	1.05728	1.09141	1.08255
SmedASXL_002824	1.28639	1.36566	1.66037
SmedASXL_078142	1.15751	1.18283	1.24764
SmedASXL_069538	1.32934	1.27424	1.16509
SmedASXL_000836	1.22911	1	1
SmedASXL_063147	1.05728	1.09141	1
SmedASXL_035520	1.14319	1	1
SmedASXL_024100	1.25775	1.18283	1.33019
SmedASXL_003480	54.497	51.7353	52.0139
SmedASXL_019497	21.2046	19.5572	18.2523
SmedASXL_014432	41.0798	31.7154	35.3395
SmedASXL_081249	1.04296	1	1
SmedASXL_039633	1.05728	1.09141	1.24764
SmedASXL_030453	1.08592	1.18283	1.16509
SmedASXL_056185	1.08592	1	1
SmedASXL_043485	1.0716	1	1
SmedASXL_016995	3.57748	11.787	9.66741
SmedASXL_032184	1.01432	1.09141	1.57783
SmedASXL_063639	1.15751	1.09141	1.08255
SmedASXL_011651	3.36269	1.73132	1.41273
SmedASXL_056826	1.04296	1.45707	1.49528
SmedASXL_070296	2.1885	2.00556	1.99056
SmedASXL_076816	4.02138	2.55405	4.21932
SmedASXL_014761	4.76598	5.84499	3.72404
SmedASXL_036310	1.01432	1	1.08255
SmedASXL_063156	1	1	1.16509
SmedASXL_079191	1.20047	1	1.08255
SmedASXL_005020	28.4931	36.469	35.0093
SmedASXL_013663	9.11906	17.7289	16.6839
SmedASXL_053933	1.05728	1	1
SmedASXL_079258	1.52982	1.09141	1.08255
SmedASXL_046214	1.02864	1	1
SmedASXL_074197	3.00471	1.27424	1.41273
SmedASXL_056966	1.0716	1	1
SmedASXL_009214	3.20518	2.8283	3.22876
SmedASXL_014253	2.53217	1.54849	2.4033
SmedASXL_026762	1.11455	1.09141	1.16509
SmedASXL_030204	1.02864	1	1.08255
SmedASXL_051300	1.10024	1	1.24764
SmedASXL_020023	1.05728	1	1.24764
SmedASXL_008453	51.6904	55.7575	57.1318
SmedASXL_025718	1	1	1.08255
SmedASXL_045816	1.02864	1	1
SmedASXL_015020	20.8752	15.992	15.6108
SmedASXL_018588	54.8263	19.3744	20.0683
SmedASXL_059834	1.58709	1.27424	1.24764
SmedASXL_021268	1.14319	1.27424	1.33019
SmedASXL_016499	14.9613	11.5127	11.2358
SmedASXL_065122	1.21479	1.27424	1.08255
SmedASXL_024376	1.0716	1	1
SmedASXL_025113	1.0716	1.18283	1.41273
SmedASXL_055342	1.14319	1	1
SmedASXL_010048	22.3501	42.6852	48.9597
SmedASXL_018490	17.2811	7.03338	8.01648
SmedASXL_018512	352.525	89.3068	92.4618
SmedASXL_050996	1.04296	1.18283	1.24764
SmedASXL_057872	1	1	1
SmedASXL_031526	1.02864	1	1.08255
SmedASXL_067459	1.02864	1.09141	1.08255
SmedASXL_070971	4.06434	4.38235	4.79715
SmedASXL_022679	1.01432	1	1
SmedASXL_039059	1.04296	1.18283	1
SmedASXL_011078	8.00215	5.9364	7.02592
SmedASXL_076376	2.71832	1.45707	1.99056
SmedASXL_023889	1.05728	1.09141	1
SmedASXL_026975	1.04296	1.18283	1.16509
[truncated: 66,316 more rows]

## Sheet: WTcontrol CPMs
name	control2fd3 CPM +1	control5fd12 CPM +1	control3fd6 CPM +1	Solana, et al., 2012 d7 WT +1
SmedASXL_033406	1.06327	1.05506	1.03132	1.2801
SmedASXL_073187	5.29605	4.40764	5.00301	7.84682
SmedASXL_027543	1.48085	1.22024	1.24432	1.54463
SmedASXL_079910	1.10123	1.0673	1.12529	1.49795
SmedASXL_026494	1.0696	1.12847	1.12529	1.23341
SmedASXL_012631	1.29104	1.26307	1.20046	1.23341
SmedASXL_022727	1.15185	1.14071	1.18167	1.23341
SmedASXL_075465	10.7436	13.0644	12.464	11.3636
SmedASXL_064459	1.15818	1.14071	1.21299	1.31122
SmedASXL_056763	1.0696	1.07953	1.04385	1.17117
SmedASXL_030011	1.33533	1.26307	1.26937	1.42015
SmedASXL_044800	1.20246	1.11624	1.23179	1.29566
SmedASXL_054311	1.03164	1.01835	1.01253	1.09337
SmedASXL_044701	1.15818	1.07341	1.03759	1.12449
SmedASXL_039948	1.13287	1.15906	1.18793	1.40458
SmedASXL_080425	1.31635	1.35484	1.28817	1.60688
SmedASXL_039549	1.09491	1.08565	1.09397	1.15561
SmedASXL_016317	1.51249	1.39766	1.45104	1.90254
SmedASXL_017593	11.699	10.4766	10.616	8.8116
SmedASXL_002025	5.75159	5.58839	5.58561	5.46599
SmedASXL_041523	1.07592	1.13459	1.0877	1.21785
SmedASXL_035470	1.13287	1.12236	1.1065	1.20229
SmedASXL_031310	1.06327	1.05506	1.05012	1.73136
SmedASXL_011503	25.8779	22.4064	24.9116	20.2333
SmedASXL_022380	1.06327	1.15295	1.12529	1.20229
SmedASXL_014401	8.69366	7.05056	7.73434	7.58228
SmedASXL_018495	13.3504	13.3519	14.9385	30.5814
SmedASXL_058965	1.0696	1.03059	1.08144	1.18673
SmedASXL_010568	25.4982	18.9192	21.5162	14.5847
SmedASXL_025138	1.14552	1.18354	1.22552	1.31122
SmedASXL_056193	1.65801	1.42213	1.67657	1.80917
SmedASXL_042312	1.17083	1.07953	1.09397	1.26454
SmedASXL_007210	4.97337	3.20243	3.70626	3.53643
SmedASXL_059720	1.03796	1.12847	1.03759	1.21785
SmedASXL_060090	1.01265	1.03059	1.04385	1.03112
SmedASXL_043202	1.48718	1.31201	1.35708	1.54463
SmedASXL_044492	1.03796	1.03059	1.02506	1.12449
SmedASXL_012775	16.8935	18.1667	19.6995	18.3505
SmedASXL_009070	7.52316	7.92541	7.78445	7.22438
SmedASXL_029842	1	1	1.03132	1.04668
SmedASXL_008185	6.90944	7.97435	4.8464	3.552
SmedASXL_038281	1.08858	1.11624	1.15035	1.17117
SmedASXL_028334	1.1645	1.11624	1.11903	1.2801
SmedASXL_067706	1.00633	1.02447	1	1.15561
SmedASXL_030615	1.21512	1.17742	1.13782	1.09337
SmedASXL_016894	17.02	13.615	14.3872	16.5298
SmedASXL_016762	53.2802	41.439	45.8601	55.7123
SmedASXL_066731	1.5378	1.31201	1.40093	1.66912
SmedASXL_066321	1.13287	1.06118	1.08144	1.98034
SmedASXL_028355	1.0696	1.05506	1.06891	1.21785
SmedASXL_075228	1.17083	1.14071	1.25684	1.34234
SmedASXL_059989	1.20246	1.25083	1.20046	1.76249
SmedASXL_048730	1.04429	1.03671	1.02506	1.06224
SmedASXL_065374	1.22777	1.18965	1.3007	2.46273
SmedASXL_026587	1.18348	1.12847	1.1065	1.31122
SmedASXL_056166	1.17083	1.22636	1.18793	1.34234
SmedASXL_056552	1.10123	1.08565	1.05638	1.01556
SmedASXL_015327	71.1098	72.4259	74.99	83.2552
SmedASXL_042946	1.12021	1.06118	1.10023	1.59132
SmedASXL_012261	14.7043	10.4031	12.0318	9.29399
SmedASXL_047335	1.01265	1.01835	1.01879	1.49795
SmedASXL_079670	20.3037	19.1639	20.896	11.9393
SmedASXL_067105	1.03164	1.01224	1.08144	1.03112
SmedASXL_042713	1.10123	1.07341	1.1065	1.23341
SmedASXL_021788	1.12021	1.17742	1.13155	1.20229
SmedASXL_047698	1.1645	1.09789	1.13782	1.38902
SmedASXL_079363	1.04429	1.04282	1.09397	1.56019
SmedASXL_062913	1.57576	1.38542	1.37587	1.51351
SmedASXL_010312	3.0373	1.8565	2.03364	2.04258
SmedASXL_056273	1.02531	1.01224	1.00626	1.12449
SmedASXL_056793	1.09491	1.07341	1.06264	1.43571
SmedASXL_036886	1.0696	1.104	1.07517	1.01556
SmedASXL_075050	1.13919	1.11012	1.08144	1.98034
SmedASXL_045885	1	1.00612	1.01253	1.17117
SmedASXL_063715	1.25941	1.60567	1.43851	1.7158
SmedASXL_018897	191.734	93.8445	116.267	107.095
SmedASXL_025357	1.56943	1.45272	1.53248	2.13595
SmedASXL_008523	1.60107	1.04282	1.24432	1.15561
SmedASXL_012912	52.1477	42.4668	48.0464	47.6828
SmedASXL_032709	1.1645	1.14071	1.18793	1.77805
SmedASXL_074096	1.6327	1.5139	1.48237	2.16707
SmedASXL_038614	1.00633	1	1.00626	1.06224
SmedASXL_009892	18.393	30.3473	28.8457	34.6428
SmedASXL_073275	1.1645	1.104	1.13155	1.20229
SmedASXL_041147	1.18348	1.12847	1.18167	1.23341
SmedASXL_081955	1.14552	1.0673	1.13782	1.17117
SmedASXL_063510	1.03796	1.04894	1.05012	1.2801
SmedASXL_055706	1.0696	1.0673	1.08144	1.2801
SmedASXL_002646	1.51249	1.28754	1.34455	1.52907
SmedASXL_053017	3.94207	4.37094	4.64594	11.1146
SmedASXL_015868	43.0367	271.158	52.8074	51.0129
SmedASXL_076084	1.20246	1.23248	1.20673	1.80917
SmedASXL_044835	1.06327	1.07341	1.06264	1.12449
SmedASXL_048345	1.07592	1.02447	1.0877	1.3579
SmedASXL_064017	1.10123	1.05506	1.0877	1.09337
SmedASXL_003296	175.493	213.877	209.627	233.387
SmedASXL_003135	1.00633	1	1	1.04668
SmedASXL_065484	1.20246	1.14071	1.20046	1.49795
SmedASXL_058181	1.02531	1.02447	1.08144	1.14005
SmedASXL_066376	1.20246	1.18965	1.16288	1.37346
SmedASXL_041856	1.0696	1.07341	1.03759	1.80917
SmedASXL_008716	33.1603	39.0592	39.4953	27.9204
SmedASXL_078399	1.15818	1.18965	1.18167	1.638
SmedASXL_034823	1.15185	1.14071	1.13155	1.79361
SmedASXL_046345	1.01265	1.03671	1.04385	1.12449
SmedASXL_008782	13.5212	7.7174	8.62389	3.9877
SmedASXL_071766	9.81987	8.50049	9.74524	19.2219
SmedASXL_008433	3.35998	2.87818	3.39304	2.55609
SmedASXL_071624	3.79022	3.39208	3.99443	4.48565
SmedASXL_065845	1.07592	1.09789	1.07517	1.2801
SmedASXL_056001	1.1645	1.15906	1.20046	1.57576
SmedASXL_008594	47.6491	39.4385	43.3292	32.2464
SmedASXL_057025	1	1.01224	1.00626	1.34234
SmedASXL_038824	1.06327	1.07341	1.06264	1.10893
SmedASXL_073136	1.13919	1.07953	1.13155	1.15561
SmedASXL_052764	1.12021	1.07953	1.10023	1.42015
SmedASXL_065388	1.25941	1.14071	1.20673	1.77805
SmedASXL_042075	1.05694	1.02447	1.06264	1.48239
SmedASXL_028765	1.07592	1.02447	1.0877	1.32678
SmedASXL_064813	1.10123	1.13459	1.05638	1.2801
SmedASXL_027959	1.05062	1.07953	1.03759	1.10893
SmedASXL_076076	1.15185	1.2386	1.31949	1.31122
SmedASXL_063528	1.32268	1.21412	1.21926	1.56019
SmedASXL_070483	1.20246	1.18354	1.16914	1.45127
SmedASXL_021329	1.18348	1.26919	1.16288	1.29566
SmedASXL_018472	33.7677	32.8006	33.7508	18.1948
SmedASXL_062311	1.20246	1.35484	1.36334	1.54463
SmedASXL_057778	1.03164	1.03059	1.06264	1.01556
SmedASXL_040332	1.25941	1.28754	1.28817	1.638
SmedASXL_009845	75.8993	114.486	114.037	133.626
SmedASXL_024105	1.18981	1.14683	1.07517	1.18673
SmedASXL_053424	1.53147	1.3426	1.4761	1.68468
SmedASXL_005066	1.00633	1	1.00626	1.15561
SmedASXL_044747	1.05694	1.04282	1.03759	1.21785
SmedASXL_048211	1.22145	1.23248	1.16288	1.40458
SmedASXL_055373	1.31635	1.20189	1.36961	1.48239
SmedASXL_024491	1.21512	1.11012	1.17541	1.31122
SmedASXL_037345	1.03164	1.01224	1.01879	1.06224
SmedASXL_016067	14.1918	18.026	17.2376	11.1769
SmedASXL_068802	2.04396	2.11345	1.92088	2.88287
SmedASXL_016567	53.4067	42.632	49.4246	46.6714
SmedASXL_082353	1.12021	1.07341	1.10023	1.21785
SmedASXL_065295	1.08225	1.12847	1.14408	1.21785
SmedASXL_024340	1.11389	1.104	1.04385	1.20229
SmedASXL_007450	2.93607	3.40432	3.54339	3.31858
SmedASXL_000865	1.08225	1.04894	1.0877	1.04668
SmedASXL_064178	1	1.00612	1	1.06224
SmedASXL_050794	1.15185	1.12847	1.15661	1.26454
SmedASXL_071438	1.6327	1.50778	1.62019	1.9181
SmedASXL_021391	1	1.00612	1.01253	1.15561
SmedASXL_022338	1.03796	1.04894	1.02506	1.20229
SmedASXL_031914	1.01898	1.01224	1.02506	1.14005
SmedASXL_017572	15.6977	11.9326	12.1821	14.0556
SmedASXL_011846	1.08858	1.13459	1.13782	1.04668
SmedASXL_077070	2.37929	2.05227	2.20905	3.61424
SmedASXL_017717	1.50616	1.40378	1.50742	2.85175
SmedASXL_077912	1.28472	1.15906	1.16914	1.34234
SmedASXL_078109	4.4419	3.80198	4.10093	6.35297
SmedASXL_024401	1.05694	1.06118	1.03759	1.01556
SmedASXL_031763	1.07592	1.07953	1.05012	1.46683
SmedASXL_002901	185.015	209.815	194.467	199.947
SmedASXL_022711	1.15818	1.08565	1.13782	1.14005
SmedASXL_047254	1.24675	1.0673	1.10023	1.06224
SmedASXL_067926	1.14552	1.12236	1.15035	2.6339
SmedASXL_082368	1.03164	1.04282	1.05012	1.18673
SmedASXL_022785	1.22777	1.11624	1.24432	1.54463
SmedASXL_044032	1.08225	1.14071	1.13155	4.56346
SmedASXL_030411	1.41126	1.42213	1.45731	1.96478
SmedASXL_076738	3.04363	3.20243	3.51833	6.67975
SmedASXL_063986	1.18348	1.12236	1.23179	1.66912
SmedASXL_040052	1.12021	1.104	1.10023	1.2801
SmedASXL_022275	1.02531	1.03059	1.05012	1.01556
SmedASXL_003434	1.01898	1.01224	1.01879	1.04668
SmedASXL_047819	1.02531	1.00612	1.01253	1.0778
SmedASXL_012321	34.0018	39.3651	41.2619	39.2333
SmedASXL_058116	1.68965	1.69132	1.6703	2.46273
SmedASXL_064716	1.49983	1.28754	1.3884	1.77805
SmedASXL_006467	45.3335	34.4279	38.2111	27.2669
SmedASXL_025523	1.22777	1.28754	1.27564	1.37346
SmedASXL_060928	1.12021	1.09789	1.05638	1.17117
SmedASXL_083052	1.15185	1.1713	1.12529	1.65356
SmedASXL_074168	1.72761	1.63014	1.65151	3.84765
SmedASXL_065261	2.57543	2.70076	2.99211	4.85912
SmedASXL_021104	1.40493	1.29366	1.31322	1.49795
SmedASXL_014813	8.76959	8.86144	9.25034	7.20882
SmedASXL_047912	1.0696	1.07341	1.0877	1.03112
SmedASXL_052503	1.03796	1.01835	1.04385	1.14005
SmedASXL_029673	1.05694	1.04282	1.06891	1.09337
SmedASXL_017435	25.7576	21.9475	25.2937	28.8697
SmedASXL_065890	3.56877	3.33702	3.18631	3.17853
SmedASXL_032343	1.24675	1.15295	1.13782	1.38902
SmedASXL_060371	1.02531	1.05506	1.06264	1.3579
SmedASXL_048449	1.11389	1.14683	1.21299	1.49795
SmedASXL_057923	1.11389	1.11624	1.18167	1.37346
SmedASXL_036169	1.08225	1.06118	1.1065	1.15561
SmedASXL_009608	1.33533	1.07953	1.15661	1.09337
SmedASXL_046773	1.07592	1.09177	1.03132	1.29566
SmedASXL_046769	1.03164	1.03059	1.05012	1.18673
SmedASXL_040580	1.14552	1.09177	1.05012	1.46683
SmedASXL_027939	1.04429	1.03671	1.05638	1.10893
SmedASXL_061629	1.26573	1.15906	1.20046	1.48239
SmedASXL_015791	5.33401	5.22744	5.81114	4.99916
SmedASXL_079522	1.43656	1.39766	1.53248	2.49385
SmedASXL_076377	1.3986	1.31813	1.35081	1.79361
SmedASXL_063865	1.3037	1.30589	1.29443	1.3579
SmedASXL_060632	1.03796	1.03059	1.01879	1.31122
SmedASXL_033557	1.09491	1.08565	1.11276	1.23341
SmedASXL_031235	1.13287	1.09789	1.06891	1.34234
SmedASXL_048731	1.08858	1.14071	1.13155	1.18673
SmedASXL_076816	2.75259	5.74134	4.16984	3.03848
SmedASXL_004901	1.01265	1.03671	1.01253	1.03112
SmedASXL_082386	1.07592	1.08565	1.04385	1.0778
SmedASXL_078486	2.77157	2.33981	2.88561	3.80097
SmedASXL_071940	1.24043	1.18965	1.27564	1.32678
SmedASXL_076998	2.11356	1.75861	1.88956	2.21375
SmedASXL_006115	42.1826	77.204	63.2065	61.0341
SmedASXL_025321	1.51882	1.63626	1.70789	2.276
SmedASXL_021163	1.19614	1.19577	1.20673	1.52907
SmedASXL_022734	1.18981	1.12847	1.1942	1.76249
SmedASXL_017618	82.1378	88.1549	89.2355	102.706
SmedASXL_016059	11.6041	11.6512	12.5141	13.371
SmedASXL_083419	1.15818	1.16518	1.16288	1.38902
SmedASXL_076534	1.28472	1.12847	1.31322	1.14005
SmedASXL_015267	7.12456	10.0972	9.6826	16.6543
SmedASXL_074531	2.38562	2.05839	2.24037	3.17853
SmedASXL_031432	1.04429	1.07341	1.04385	1.15561
SmedASXL_072192	2.31602	2.1991	2.21531	4.9058
SmedASXL_013004	3.48019	3.6735	3.69373	4.3456
SmedASXL_020918	1.10756	1.04894	1.0877	1.20229
SmedASXL_072658	2.25275	1.95439	1.88956	17.4479
SmedASXL_072042	1.51249	1.37319	1.48863	2.38492
SmedASXL_064320	1.15818	1.15295	1.14408	1.26454
SmedASXL_005270	1.03164	1.03059	1.01879	1.03112
SmedASXL_065116	1.77822	1.52614	1.60139	1.96478
SmedASXL_025293	1.36697	1.33648	1.23805	1.48239
SmedASXL_059325	2.03763	1.99109	1.94594	1.79361
SmedASXL_022177	1.06327	1.04894	1.0877	1.68468
SmedASXL_073702	1.36064	1.33648	1.35708	1.87141
SmedASXL_024316	1.03796	1.08565	1.09397	1.12449
SmedASXL_008329	133.209	92.0336	103.262	116.462
SmedASXL_057716	1.66434	1.40378	1.64524	1.94922
SmedASXL_009752	5.63138	5.23355	5.48538	4.61014
SmedASXL_038516	1.03796	1.01835	1.01253	1.06224
SmedASXL_020173	1.5378	1.41601	1.42599	1.40458
SmedASXL_013584	2.65135	2.60288	2.67262	2.58722
SmedASXL_058115	1.3037	1.11012	1.22552	2.12039
SmedASXL_049293	1.03164	1.00612	1.01253	1.15561
SmedASXL_001663	1.11389	1.14071	1.11276	1.26454
SmedASXL_045860	1.03796	1.03671	1.02506	1.04668
SmedASXL_065784	1.44922	1.37931	1.40093	1.73136
SmedASXL_077631	10.8765	7.61952	8.67401	8.03355
SmedASXL_006586	22.5435	19.5126	20.4199	20.1867
SmedASXL_012870	111.014	150.447	146.286	84.5779
SmedASXL_016666	21.6134	21.4581	23.1199	23.2988
SmedASXL_045503	1.25941	1.5139	1.57007	1.23341
SmedASXL_028871	1.15818	1.11624	1.17541	1.638
SmedASXL_068907	1.41758	1.28142	1.33202	1.56019
SmedASXL_006951	11.4459	11.9877	11.8689	8.62487
SmedASXL_060903	1.17716	1.14683	1.13155	1.88697
SmedASXL_014367	28.5226	29.1605	31.7524	35.2185
SmedASXL_000016	1.36064	1.29366	1.35708	1.37346
SmedASXL_061344	2.34133	1.53837	1.92715	1.38902
SmedASXL_081052	1.04429	1.01835	1.01253	1.10893
SmedASXL_027423	1.10756	1.12236	1.10023	1.17117
SmedASXL_024796	1.05694	1.06118	1.08144	1.14005
SmedASXL_011751	2.41725	2.41934	2.36566	2.80507
SmedASXL_014306	7.36499	6.94043	8.07888	9.43403
SmedASXL_032541	1.04429	1.02447	1.03132	1.31122
SmedASXL_065929	2.93607	2.83536	2.77285	2.6339
SmedASXL_083036	1.40493	2.2664	1.72668	2.24488
SmedASXL_039693	1.14552	1.05506	1.12529	1.85585
SmedASXL_078406	2.86014	2.74971	3.00464	3.44307
SmedASXL_049136	1.22777	1.15295	1.27564	1.38902
SmedASXL_030345	1.01898	1.01835	1.02506	1.0778
SmedASXL_075408	3.65735	3.17796	3.02343	6.04175
SmedASXL_082509	1.0696	1.08565	1.05638	1.29566
SmedASXL_004301	17.9248	18.1667	19.6682	18.8795
SmedASXL_008459	22.9991	28.2673	28.0501	17.6502
SmedASXL_075413	1.10123	1.09789	1.09397	1.48239
SmedASXL_066450	1.12654	1.12847	1.20673	1.65356
SmedASXL_013578	4.98602	5.1479	5.64199	5.51268
SmedASXL_022821	1.0696	1.07953	1.04385	1.04668
SmedASXL_012606	2.06927	1.83203	2.30928	1.96478
SmedASXL_059367	1.01898	1.01835	1.00626	1.04668
SmedASXL_008930	87.288	98.6838	93.5204	48.0408
SmedASXL_027879	1.03796	1.06118	1.06891	1.37346
SmedASXL_063938	1.18981	1.2753	1.22552	1.46683
SmedASXL_061893	1.44922	1.49555	1.51369	1.80917
SmedASXL_082539	1.18981	1.1713	1.1942	1.32678
SmedASXL_082987	1.19614	1.15295	1.13155	1.42015
SmedASXL_065618	1.20879	1.17742	1.11903	2.22932
SmedASXL_082943	1.25308	1.13459	1.21299	1.59132
SmedASXL_036232	1.20879	1.18354	1.16288	1.48239
SmedASXL_019971	1.05694	1.03671	1.04385	1.46683
SmedASXL_023117	1.37962	1.45272	1.36334	4.67238
SmedASXL_042039	1.13287	1.13459	1.06891	1.15561
SmedASXL_015286	288.443	285.511	281.606	300.533
SmedASXL_024342	1.10756	1.15906	1.11276	1.48239
SmedASXL_023397	1.03796	1.03671	1.02506	1.09337
SmedASXL_062848	1.65168	1.59343	1.74548	2.58722
SmedASXL_024713	1.05062	1.01224	1.05012	1.04668
SmedASXL_058377	1.02531	1.01835	1.02506	1.03112
SmedASXL_036755	1.10756	1.15906	1.11903	1.43571
SmedASXL_016231	34.4826	30.8735	32.523	30.1923
SmedASXL_019976	1.03164	1.03059	1.06264	1.20229
SmedASXL_029621	1.3986	1.3426	1.46357	1.42015
SmedASXL_006280	1.17083	1.104	1.15661	1.18673
SmedASXL_010659	25.7766	24.3151	31.8902	40.3848
SmedASXL_020393	1.47453	1.29977	1.45731	1.638
SmedASXL_050720	1.04429	1.0673	1.03759	1.15561
SmedASXL_020296	1.13919	1.104	1.18167	1.21785
SmedASXL_058592	1.03796	1.00612	1.00626	1.03112
SmedASXL_077779	1.43024	1.39766	1.52622	3.33414
SmedASXL_016587	1.27206	1.12236	1.25684	1.20229
SmedASXL_048836	1.04429	1.04894	1.04385	1.04668
SmedASXL_007344	1.25308	1.21412	1.21299	1.23341
SmedASXL_050591	1.01265	1.03671	1.02506	1.15561
SmedASXL_042140	1.04429	1.05506	1.03759	1.10893
SmedASXL_048187	1.12021	1.09177	1.09397	4.85912
SmedASXL_075517	1.58209	1.48331	1.57007	3.58312
SmedASXL_071062	2.32235	2.28475	2.43457	3.9099
SmedASXL_031680	1.15818	1.104	1.15661	1.29566
SmedASXL_079372	1.17083	1.104	1.11276	1.2801
SmedASXL_059118	1.03796	1.11624	1.05012	1.42015
SmedASXL_029425	1.01898	1.03059	1.01879	1.04668
SmedASXL_001044	1.20246	1.33648	1.15035	1.21785
SmedASXL_076049	1.68332	1.56896	1.66404	2.10483
SmedASXL_033036	1.1645	1.15295	1.0877	1.09337
SmedASXL_024277	1.05062	1.08565	1.11276	1.37346
SmedASXL_007184	3.77124	6.45101	5.15336	6.60194
SmedASXL_073027	3.75858	2.82924	3.09861	2.914
SmedASXL_046718	1.01898	1.03671	1.02506	1.0778
SmedASXL_055324	1.01265	1.00612	1	1.04668
SmedASXL_068452	1.51249	1.80144	1.83318	2.914
SmedASXL_022969	1.04429	1.02447	1.02506	1.84029
SmedASXL_013337	47.2442	32.0236	36.6137	52.1488
SmedASXL_038951	1.08858	1.06118	1.06264	1.23341
SmedASXL_063789	1.53147	1.34872	1.31949	1.76249
SmedASXL_041099	1.03796	1.04894	1.01253	1.21785
SmedASXL_015322	4.72662	4.96437	5.58561	4.39229
SmedASXL_030808	1.09491	1.08565	1.13782	1.18673
SmedASXL_028175	1.02531	1.01835	1.04385	1.0778
SmedASXL_022518	1.43656	1.26919	1.40719	1.87141
SmedASXL_014121	6.51084	8.72073	8.06635	12.6707
SmedASXL_010402	1.13287	1.26919	1.29443	1.34234
SmedASXL_066221	1.20246	1.07953	1.15035	1.84029
SmedASXL_045112	1.02531	1.00612	1.00626	1.12449
SmedASXL_070541	1.27206	1.24471	1.2819	1.0778
SmedASXL_026064	1.13287	1.09177	1.03759	1.32678
SmedASXL_076844	1.05694	1.03671	1.0877	1.24898
SmedASXL_073143	4.66967	3.96716	4.42668	4.64126
SmedASXL_006286	21.8475	22.6633	21.8921	20.28
SmedASXL_057719	1.01898	1.01224	1.01879	1.20229
SmedASXL_040658	8.69999	10.3297	10.7601	7.8157
SmedASXL_062824	2.39827	3.11066	2.50974	4.99916
SmedASXL_060031	1.29104	1.15295	1.1942	1.7158
SmedASXL_023995	1.17716	1.09789	1.1065	1.42015
SmedASXL_001735	6.73861	5.13567	5.61067	4.93692
SmedASXL_005219	49.9522	42.7788	45.6972	45.8467
SmedASXL_052440	1.04429	1.04282	1.03759	1.0778
SmedASXL_081587	1.32268	1.26307	1.24432	1.88697
SmedASXL_028016	1.10756	1.05506	1.09397	1.09337
SmedASXL_031463	1.02531	1.02447	1.08144	1.2801
SmedASXL_005307	1.11389	1	1	1.82473
SmedASXL_022305	1.10123	1.04894	1.11276	1.10893
SmedASXL_017355	1.49983	1.29977	1.41346	2.47829
SmedASXL_079589	1.14552	1.06118	1.06264	1.17117
SmedASXL_005350	80.1194	74.2368	81.3735	73.514
SmedASXL_078662	1.27206	1.29366	1.29443	1.29566
SmedASXL_024643	2.22744	2.19298	2.41578	2.18263
SmedASXL_059956	1.08858	1.104	1.09397	1.15561
SmedASXL_007606	1.18981	1.1713	1.1942	1.51351
SmedASXL_027732	1.24675	1.1713	1.25684	1.23341
SmedASXL_047847	1	1.00612	1	1.20229
SmedASXL_068461	1	1.00612	1.01253	1.09337
SmedASXL_063651	1.04429	1.14683	1.1065	1.42015
SmedASXL_055702	10.345	10.5561	10.9731	10.7723
SmedASXL_000998	1.33533	1.53837	1.54501	1.31122
SmedASXL_051104	1.01265	1.02447	1.01253	1.09337
SmedASXL_079344	1.58841	1.56896	1.65777	1.9959
SmedASXL_069561	1.05694	1.03671	1.05638	1.21785
SmedASXL_058111	1.03796	1.07341	1.04385	1.23341
SmedASXL_082186	1.03164	1.0673	1.06264	1.24898
SmedASXL_031980	1.05694	1.04894	1.02506	1.09337
SmedASXL_077781	1.3986	1.28142	1.38213	3.52087
SmedASXL_058559	1.05694	1.03671	1.05012	1.04668
SmedASXL_048489	1.20246	1.104	1.11903	1.23341
SmedASXL_075192	2.12621	1.74026	1.971	2.21375
SmedASXL_053265	1.31635	1.35484	1.34455	1.40458
SmedASXL_013600	3.20813	2.52335	3.06102	6.07287
SmedASXL_021552	1.06327	1.0673	1.13155	1.48239
SmedASXL_068852	1.33533	1.4099	1.53875	1.638
SmedASXL_037414	1.05694	1	1.01879	1.2801
SmedASXL_076763	1.22145	1.33036	1.3007	1.60688
SmedASXL_020052	1.19614	1.2386	1.18793	1.43571
SmedASXL_022756	1.03164	1.00612	1.01879	6.46189
SmedASXL_024345	1.05062	1.04282	1.06264	1.18673
SmedASXL_031107	1.18981	1.2386	1.2819	1.60688
SmedASXL_017991	97.3732	94.4257	94.7106	75.5214
SmedASXL_057460	1.72128	1.52614	1.77053	2.47829
SmedASXL_001749	1.06327	1.06118	1.07517	2.97624
SmedASXL_044917	1.03796	1.07341	1.08144	1.0778
SmedASXL_083410	1.14552	1.06118	1.06264	1.3579
SmedASXL_062993	1.95538	1.83815	1.98353	1.84029
SmedASXL_013235	216.233	131.995	163.157	200.616
SmedASXL_057118	1.08858	1.08565	1.06264	1.3579
SmedASXL_060315	1.31002	1.22024	1.20046	1.51351
SmedASXL_026024	1.07592	1.04894	1.06891	1.54463
SmedASXL_016171	47.4846	72.689	67.197	44.4306
SmedASXL_028393	1.02531	1.01224	1.02506	1.0778
SmedASXL_079249	1.13287	1.17742	1.22552	1.57576
SmedASXL_067885	1.01265	1.06118	1.02506	1.10893
SmedASXL_014433	45.7953	42.7238	46.2359	41.5518
SmedASXL_023885	1.1645	1.15906	1.10023	1.32678
SmedASXL_044688	1.03164	1.0673	1.02506	1.12449
SmedASXL_025324	1.31002	2.21133	1.90835	2.46273
SmedASXL_063572	1.13919	1.03059	1.12529	1.38902
SmedASXL_050940	1.03164	1.04894	1.05638	1.18673
SmedASXL_024134	1.13919	1.12847	1.15661	1.93366
SmedASXL_004571	1.21512	1.1713	1.16914	1.88697
SmedASXL_047015	1.28472	1.26307	1.23805	1.15561
SmedASXL_067205	1.00633	1.01835	1	1.14005
SmedASXL_041174	1.06327	1.0673	1.07517	1.40458
SmedASXL_030764	1.11389	1.08565	1.09397	1.26454
SmedASXL_066048	1.25308	1.30589	1.35081	1.9181
SmedASXL_044069	1.19614	1.15906	1.18793	1.20229
SmedASXL_039607	1.1645	1.06118	1.09397	1.18673
SmedASXL_033150	1.07592	1.00612	1.03132	1.06224
SmedASXL_020787	1.10756	1.1713	1.16288	1.48239
SmedASXL_077269	3.29671	2.99442	3.09234	4.12775
SmedASXL_082912	1.28472	1.20801	1.13782	1.31122
SmedASXL_032945	1.01898	1.02447	1.01253	1.06224
SmedASXL_044659	1.04429	1.06118	1.03759	1.15561
SmedASXL_031150	1.02531	1.01224	1.02506	1.18673
SmedASXL_023946	1.12021	1.18354	1.1942	1.31122
SmedASXL_064663	1.41758	1.28754	1.51995	2.13595
SmedASXL_077244	1.27839	1.22636	1.30696	1.42015
SmedASXL_002694	1.04429	1.03059	1.04385	1.24898
SmedASXL_039010	1.05694	1.04282	1.06891	1.04668
SmedASXL_043781	1.12654	1.16518	1.11276	1.2801
SmedASXL_030294	1.03796	1.0673	1.03132	1.12449
SmedASXL_013722	128.509	104.263	142.496	133.564
SmedASXL_078007	1.21512	1.15906	1.15661	24.2014
SmedASXL_048979	1.07592	1.07341	1.09397	1.18673
SmedASXL_003020	1.24675	1.29977	1.18167	1.12449
SmedASXL_076806	1.27839	1.18965	1.26311	2.16707
SmedASXL_075740	1.25941	1.20801	1.23805	1.88697
SmedASXL_073035	1.67699	1.60567	1.81438	1.9181
SmedASXL_018215	1803.96	1066.05	1496.09	1731.56
SmedASXL_035030	1.25941	1.13459	1.11276	1.40458
SmedASXL_059378	1.62638	1.64849	1.65777	2.32268
SmedASXL_069712	1.19614	1.16518	1.21299	1.29566
SmedASXL_047276	1.04429	1.05506	1.10023	1.0778
SmedASXL_036059	1.03164	1.04282	1.04385	1.10893
SmedASXL_040091	1.10123	1.04282	1.06264	1.20229
SmedASXL_046365	1.04429	1.00612	1.01879	1.04668
SmedASXL_061838	1.37329	1.5139	1.46984	1.40458
SmedASXL_055722	1.04429	1.05506	1.05638	1
SmedASXL_056993	1.01265	1.02447	1.03132	1.14005
SmedASXL_058801	1.09491	1.09789	1.1065	1.31122
SmedASXL_057372	1.0696	1.104	1.06891	1.23341
SmedASXL_080597	1.05694	1.07953	1.04385	1.51351
SmedASXL_052356	1.10123	1.07341	1.04385	1.09337
SmedASXL_048561	1.22777	1.18965	1.15035	1.52907
SmedASXL_009544	95.0702	49.8572	58.79	51.7287
SmedASXL_041447	1.15185	1.08565	1.08144	1.3579
SmedASXL_061352	1.01898	1.02447	1.00626	1.06224
SmedASXL_017857	8.04198	7.39316	9.32552	7.90906
SmedASXL_037391	1.01265	1.02447	1.04385	1.12449
SmedASXL_063095	1.53147	1.46496	1.57007	1.76249
SmedASXL_037882	1.1645	1.15906	1.17541	1.31122
SmedASXL_064912	1.94905	2.24192	2.37193	3.83209
SmedASXL_072585	2.06927	3.71021	2.84803	3.28746
SmedASXL_071097	1.47453	1.44049	1.57007	2.32268
SmedASXL_048357	1.10123	1.13459	1.13782	1.34234
SmedASXL_063310	3.35365	4.62177	4.0884	2.88287
SmedASXL_031289	1.05694	1.03671	1.06891	1.14005
SmedASXL_039907	1.13919	1.11624	1.15035	1.14005
SmedASXL_080356	1.1645	1.11012	1.16288	1.2801
SmedASXL_039249	1.22777	1.25695	1.1942	1.76249
SmedASXL_046546	1.01265	1.00612	1.00626	1.06224
SmedASXL_029646	2.41093	1.94215	2.01485	2.36936
SmedASXL_061636	1.07592	1.11012	1.06264	1.54463
SmedASXL_057359	1.91742	2.65794	2.10255	1.73136
SmedASXL_015408	1.64536	1.42213	1.55754	2.32268
SmedASXL_006674	20.2152	17.8363	18.7786	20.9025
SmedASXL_035613	1.03796	1.07953	1.02506	1.01556
SmedASXL_015190	8.33302	6.23076	8.10394	11.348
SmedASXL_017773	3.81553	3.30643	3.47448	4.08107
SmedASXL_016572	24.4859	20.0082	23.8654	17.8525
SmedASXL_047614	1.00633	1.00612	1.00626	1.06224
[truncated: 81,851 more rows]

## Sheet: Mex3 and Control CPMs
name	control1fd12 CPM +1	Mex31fd12 CPM +1
[truncated: 82,342 more rows]
